# Supplementary material for: Plasma Metabolomics Reveals Dysregulated Metabolic Signatures in HIV-Associated Immune Reconstitution Inflammatory Syndrome
Source: Front Immunol. 2021 Jun 15;12:693074. doi: 10.3389/fimmu.2021.693074 (PMC8239348; doi:10.3389/fimmu.2021.693074)
Supplement: Supplementary file 2 [file Table_1.xlsx]

## Sheet: Raw values
												SUBJ ID	PAN12	PAN12	PAN29	PAN21	PAN20	PAN29	PAN10	PAN16	PAN21	PAN20	PAN10	PAN16	PAN26	PAN5	PAN26	PAN15	PAN5	PAN15	PAN25	PAN27	PAN25	PAN27	PAN1	PAN23	PAN24	PAN23	PAN24	PAN1	PAN30	PAN29	PAN12	PAN10	PAN21	PAN20	PAN7	PAN30	PAN4
												TIME POINT	0	1	0	0	0	1	0	0	1	1	2	2	0	0	1	0	1	1	0	0	1	1	0	0	0	1	1	1	0	12	12	12	12	12	0	1	0
PATHWAY SORTORDER	BIOCHEMICAL	SUPER PATHWAY	SUB PATHWAY	COMP ID	PLATFORM	CHEMICAL ID	RI	MASS	CAS	PUBCHEM	KEGG	Group HMDB	1	1	1	1	1	1	1	1	1	1	1	1	1	1	1	1	1	1	1	1	1	1	1	1	1	1	1	1	1	1	1	1	1	1	1	1	1
418	(N(1) + N(8))-acetylspermidine	Amino Acid	Polyamine Metabolism	57814	LC/MS Pos Early	100016038	3080	188.176					1.27643	1.40977	0.7563	1.879	1.68922	0.98789	3.32131	6.61035	1.23142	2.44228	1.19184	1.40755	3.80341	0.87752	3.22706	2.13258	1.12149	2.21813	3.40843	1.67538	2.58458	1.08034	4.68818	1.8808	3.31945	0.86006	2.47116	23.2036	5.26599	0.62692	0.74977	1.21913	0.70792	0.42424	1.1757	6.52695	0.92155
2252	1-(1-enyl-oleoyl)-GPE (P-18:1)*	Lipid	Lysoplasmalogen	44621	LC/MS Pos Late	100005372	1566	464.314					0.71552	0.51739	1.45662	2.0997	1.74804	1.06791	0.4663	0.84876	1.69931	1.66493	1	1.0114	0.9779	0.86094	0.72412	0.70957	1.55263	0.66635	0.46425	0.77834	0.92623	0.69273	0.91261	1.01534	1.1589	1.16154	1.35441	0.80529	0.41303	0.80653	0.57551	0.59481	0.99652	1.39333	0.59278	0.2866	0.90184
2230	1-(1-enyl-palmitoyl)-2-arachidonoyl-GPC (P-16:0/20:4)*	Lipid	Plasmalogen	52689	LC/MS Pos Late	100009014	2154	766.575				HMDB11220	0.60585	0.70432	1.11837	0.9552	1.49487	1.15954	0.54695	1.15012	1.09703	1.28288	1.07307	0.88919	0.702	1.6818	0.72784	1.02	2.16674	1.24576	0.5579	0.75809	0.53145	0.86582	0.77738	0.3817	1.0251	0.4623	1.0884	0.82368	0.56468	1.21895	1.30116	1.04671	1.4345	1.94653	0.49852	0.53942	0.72531
2222	1-(1-enyl-palmitoyl)-2-arachidonoyl-GPE (P-16:0/20:4)*	Lipid	Plasmalogen	52673	LC/MS Pos Late	100009002	2270	724.528				HMDB11352	0.73524	0.6661	1.32615	1.75565	2.10913	1.11748	0.5652	0.77702	1.6949	1.59261	1.0392	0.7041	0.50609	1.11891	0.60563	1.25576	1.75568	1.40186	0.38645	0.4582	0.52696	0.67318	0.84559	0.77528	1.1199	1.28723	1.05403	0.77702	0.58547	1.53429	0.96755	0.68748	1.37285	2.1475	0.74298	0.42767	0.93197
2231	1-(1-enyl-palmitoyl)-2-linoleoyl-GPC (P-16:0/18:2)*	Lipid	Plasmalogen	52682	LC/MS Pos Late	100009009	2226	742.575				HMDB11211	0.59906	0.32443	0.89222	1.2151	1.12143	1.33142	0.77808	0.93177	1.31041	1.00198	1.5066	0.77482	0.78325	1.65689	0.79435	1.50019	2.71605	1.12763	0.60138	0.72137	0.53321	0.92645	1.14207	0.51799	0.77895	0.59481	0.95598	0.91971	0.48808	1.19901	0.85396	1.09033	1.73969	1.74227	0.44086	0.49508	1.23551
2219	1-(1-enyl-palmitoyl)-2-linoleoyl-GPE (P-16:0/18:2)*	Lipid	Plasmalogen	52677	LC/MS Pos Late	100009069	2351	700.528				HMDB11343	0.72407	0.30102	1.41363	1.5658	1.58512	1.36732	0.87824	0.78446	2.30171	1.6675	1.50155	0.69162	0.47388	0.72361	0.81691	1.40308	1.71861	1.42847	0.49314	0.54268	0.50238	0.8601	0.51413	0.83569	0.70254	1.5005	0.9292	0.38179	0.33243	1.80477	0.72206	1.31927	1.00829	1.87007	0.63264	0.3298	1.02278
2224	1-(1-enyl-palmitoyl)-2-oleoyl-GPC (P-16:0/18:1)*	Lipid	Plasmalogen	52478	LC/MS Pos Late	100009007	2443	744.59					0.6345	0.56783	1.03572	1.22929	1.38936	0.97307	0.89707	1.28181	1.76604	1.57046	1.0529	0.94999	0.84198	1.48503	0.89449	1.10631	2.09179	0.95346	0.7903	0.70878	0.62757	0.74516	1.94001	0.63463	0.91237	0.53225	1.2045	2.14446	0.77685	0.84644	1.01177	1.12746	2.31295	2.04486	0.52196	1.09399	1.23535
2218	1-(1-enyl-palmitoyl)-2-oleoyl-GPE (P-16:0/18:1)*	Lipid	Plasmalogen	52477	LC/MS Pos Late	100009005	2600	702.543				HMDB11342	0.67477	0.59186	1.21579	1.67154	1.30235	1.04583	0.88626	0.77659	1.79161	1.76582	1.20574	0.6772	0.59968	0.75038	0.63733	1.10002	1.18726	1.42713	0.60937	0.45073	0.54624	0.70905	0.89776	0.86768	0.8334	1.08232	0.89759	0.85547	0.46248	1.01887	0.77731	1.06146	1.09104	1.58351	0.76	0.64453	1.13448
2221	1-(1-enyl-palmitoyl)-2-palmitoleoyl-GPC (P-16:0/16:1)*	Lipid	Plasmalogen	52713	LC/MS Pos Late	100009160	2218	716.559				HMDB11207	0.38271	0.62044	1.20983	1.30687	1.06338	1.37414	0.91448	1.24771	1.99924	1.40899	1.11349	0.90238	0.90265	1.55998	0.75565	0.42507	2.1709	0.39713	0.692	0.52829	0.62305	0.68542	1.52298	0.35946	1.08101	0.48353	1.4912	4.42475	0.51196	1.31443	1.10743	1.17767	2.54675	1.90083	0.41076	1.51281	0.76323
2220	1-(1-enyl-palmitoyl)-2-palmitoyl-GPC (P-16:0/16:0)*	Lipid	Plasmalogen	52716	LC/MS Pos Late	100009162	2454	718.575		11146967		HMDB11206	0.70116	0.8304	1.32157	1.18523	1.27754	1.2617	0.90423	1.34405	1.65747	1.23497	0.89266	0.91465	0.69559	1.57709	0.70494	0.89621	2.07009	0.71404	0.76412	0.98721	0.69068	0.80354	1.86985	0.55579	0.88153	0.45296	0.93906	5.89272	0.97636	1.4584	1.18524	1.3087	2.25638	1.72252	0.61785	1.89954	0.73063
2249	1-(1-enyl-palmitoyl)-GPC (P-16:0)*	Lipid	Lysoplasmalogen	52474	LC/MS Pos Late	100002875	1547	480.345		10917802		HMDB10407	0.47792	0.40872	1.5836	1.4485	1.17115	1.41051	0.37514	0.86056	1.26651	1.44752	1	1.04046	1.04721	1.58412	0.74008	0.53167	2.08722	0.51339	0.28846	0.908	0.51761	1.10621	0.78374	0.63303	0.55884	0.71009	1.07203	0.45242	0.43995	1.22304	0.86563	0.69166	1.15574	1.25073	0.48775	0.14965	1.08207
2250	1-(1-enyl-palmitoyl)-GPE (P-16:0)*	Lipid	Lysoplasmalogen	39270	LC/MS Pos Late	100003000	1558	438.298					0.76478	0.6887	1.47978	1.8705	1.81543	1.18397	0.52023	0.98347	1.68651	1.68267	1.15457	0.89515	0.77116	1.05842	0.60442	0.82356	1.46185	0.77801	0.40943	0.63015	0.81441	0.77131	1.04066	0.84833	1.00978	1.13803	1.1686	0.83081	0.57165	0.93565	0.74983	0.69664	0.85895	1.57101	0.70622	0.33212	0.95811
2234	1-(1-enyl-stearoyl)-2-arachidonoyl-GPE (P-18:0/20:4)*	Lipid	Plasmalogen	52475	LC/MS Pos Late	100008999	2511	752.559		9547058		HMDB05779	0.66856	0.66175	1.11124	1.54604	1.96996	1.11433	0.33243	0.75753	1.23081	1.84954	1.05062	0.88573	0.61053	1.02674	0.77701	1.23113	1.82579	1.28191	0.49649	0.6451	0.57874	0.86557	0.73912	0.69987	1.2082	1.0197	1.22591	0.44117	0.52505	1.21926	1.23184	0.7542	1.56475	2.18444	0.52816	0.45694	1
2227	1-(1-enyl-stearoyl)-2-linoleoyl-GPE (P-18:0/18:2)*	Lipid	Plasmalogen	52748	LC/MS Pos Late	100009225	2633	728.559				HMDB11376	0.73845	0.33953	1.36092	1.73081	1.25682	1.34048	0.58868	0.82513	2.07325	1.62627	1.27024	0.8811	0.60342	0.62849	0.86686	1.17679	1.49536	1.21672	0.64312	0.65833	0.56604	1.0695	0.60426	0.70307	0.86826	1.12638	0.97891	0.36736	0.29195	1.52243	0.73779	1.13918	1.12015	1.77846	0.46742	0.33574	1.10579
2226	1-(1-enyl-stearoyl)-2-oleoyl-GPE (P-18:0/18:1)	Lipid	Plasmalogen	52614	LC/MS Pos Late	100008919	2950	730.575	144371-68-6			HMDB11375	0.76279	0.63099	1.5552	1.99914	1.54482	1.21463	0.57702	0.9191	2.26101	2.23334	1.22743	0.75405	0.51929	0.72906	0.72657	1.1257	1.24601	1.42849	0.56404	0.58995	0.57984	0.85694	0.97711	0.93255	0.89604	1.13087	1.14	0.60172	0.49594	1.13519	0.93258	1.15719	1.2973	1.75133	0.73453	0.71398	1.114
2254	1-(1-enyl-stearoyl)-GPE (P-18:0)*	Lipid	Lysoplasmalogen	39271	LC/MS Pos Late	100003001	1649	466.329					0.74197	0.70036	1.63051	1.91896	1.4201	1.17935	0.42079	1.17986	1.63089	1.85178	1.06356	1.16773	0.77938	1.01705	0.76915	0.92314	1.66526	0.79809	0.58867	0.77143	0.98705	0.99362	0.88504	0.87597	1.03921	1.17173	1.14199	0.45933	0.49171	0.9625	0.80563	0.69789	1.18536	1.66239	0.52633	0.28548	0.91983
4801	1,2,3-benzenetriol sulfate (2)	Xenobiotics	Chemical	48762	LC/MS Neg	100006374	1709	204.981					1.95914	4.10511	0.86223	0.38062	0.13506	1.78209	0.30026	0.32235	0.73639	0.2866	0.3152	1.30221	2.94662	0.09189	1.59246	0.8347	0.09189	0.09189	7.31533	0.09189	1.4588	0.79465	0.09189	0.09189	0.25389	2.89062	0.09189	0.09189	1.3858	2.67065	2.62996	0.45976	2.01096	0.47232	1.48401	0.46133	4.13055
1825	1,2-dilinoleoyl-GPC (18:2/18:2)	Lipid	Phosphatidylcholine (PC)	52603	LC/MS Pos Late	100008903	2006	782.569	998-06-1	5288075		HMDB08138	0.58493	0.19112	1.13851	1.77984	0.69683	1.11671	1.17247	0.75343	1.60933	0.66727	0.71922	1.12401	0.9554	0.74825	1.06452	0.62417	1.54018	0.65124	0.72199	0.80171	0.46852	0.99558	0.36662	0.64681	0.51467	0.71512	0.80869	0.44908	0.21213	1.72242	0.44761	0.99483	1.07471	1.30937	0.3763	0.21061	1.21095
1905	1,2-dilinoleoyl-GPE (18:2/18:2)*	Lipid	Phosphatidylethanolamine (PE)	53174	LC/MS Pos Late	100009217	2083	740.522		9546812		HMDB09093	1.19728	0.24608	1.47427	2.97592	0.73949	2.58919	4.1009	0.65359	1.28843	0.42971	1.68585	1.6407	0.24608	0.66881	1.51973	1.97818	0.82675	0.76143	1.26088	0.5552	0.78548	1.67551	0.25333	0.64491	0.64165	1.79994	0.42843	1.12532	0.24608	2.00362	0.32827	0.53558	0.3929	0.39771	0.97784	0.39853	2.63194
1751	1,2-dipalmitoyl-GPC (16:0/16:0)	Lipid	Phosphatidylcholine (PC)	19130	LC/MS Pos Late	100000657	2365	734.569	63-89-8	452110		HMDB00564	0.67257	1.08134	1.18826	1.38462	1.09616	0.92248	1.50009	1.073	1.263	1.07989	0.9216	0.74474	0.82035	0.90488	0.72931	1.35776	1.16102	0.77419	1.30464	0.82516	1.38903	0.79596	1.55847	1.06461	1.26757	0.78706	1.15338	3.46513	1.02051	1.00785	0.77474	0.7272	1.47506	1.05775	0.73975	1.60228	1.05683
3741	1,3,7-trimethylurate	Xenobiotics	Xanthine Metabolism	34404	LC/MS Neg	100001397	1985	209.068	5415-44-1	79437	C16361	HMDB02123	0.05926	0.28568	0.05926	1.8262	0.05926	0.05926	0.13214	2.57212	1.99394	0.05926	0.2019	0.33486	3.94401	0.05926	1.27319	0.05926	0.74276	0.05926	0.89233	0.05926	1.51196	0.05926	0.05926	0.05926	0.05926	0.05926	0.05926	0.05926	0.05926	0.05926	1.4437	0.05926	1.99912	0.05926	0.90137	0.05926	0.05926
3738	1,3-dimethylurate	Xenobiotics	Xanthine Metabolism	32391	LC/MS Neg	100001106	1671.4	195.052	944-73-0	70346		HMDB01857	0.3492	0.7913	0.48483	1.65732	0.15221	0.16457	0.21235	1.37287	2.83617	0.15221	0.44071	0.66064	1.62663	0.28656	1.01754	0.20436	1.07755	0.15221	1.32179	0.15221	0.43122	0.15221	0.15221	0.15221	0.15221	0.73387	0.18291	0.15221	0.15221	0.15221	0.56857	0.5527	0.72445	0.15221	0.96925	0.15221	0.15221
914	1,5-anhydroglucitol (1,5-AG)	Carbohydrate	Glycolysis, Gluconeogenesis, and Pyruvate Metabolism	20675	LC/MS Neg	100000580	802	163.061	154-58-5	64960	C07326	HMDB02712	2.07535	1.88642	1.16791	1.10262	1.2338	0.86443	1.04982	1.2159	1.47554	1.14596	1.38779	0.85538	1.21976	0.84046	0.94074	0.79236	0.6618	1.20079	0.88203	1.76263	1.0657	1.82129	0.62147	0.956	1.0414	1	1.13076	0.30689	0.74567	1.62889	1.24702	1.4047	0.9733	1.06375	0.44234	0.39833	1.11319
3739	1,7-dimethylurate	Xenobiotics	Xanthine Metabolism	34400	LC/MS Neg	100001399	1578.6	195.052	33868-03-0	91611	C16356	HMDB11103	0.12538	0.59282	0.60344	1.02245	0.09188	0.35617	0.39226	0.8518	2.54079	0.21322	0.80978	0.69446	1.88201	0.30758	2.22367	0.56197	1.29894	0.0708	1.82902	0.04115	0.43545	0.08098	0.10793	0.04123	0.13861	0.31476	0.2476	0.04115	0.14247	0.18306	0.2841	0.75837	1.43039	0.06536	2.07213	0.06722	0.04115
1172	10-heptadecenoate (17:1n7)	Lipid	Long Chain Fatty Acid	33971	LC/MS Neg	100001278	5555	267.233	29743-97-3	5312435		HMDB60038	0.16321	0.31743	0.38511	1.30445	0.19867	0.42935	0.33582	0.71185	0.77909	0.20982	0.33607	0.31937	0.8835	0.80268	0.33771	2.67203	0.36669	1.04314	0.95871	2.19013	0.81357	0.34949	1.39553	1.75652	0.12449	0.40328	3.32804	2.85704	0.85728	0.71636	1.1727	4.7322	1.98935	3.5157	0.26491	5.88225	0.3699
1184	10-nonadecenoate (19:1n9)	Lipid	Long Chain Fatty Acid	33972	LC/MS Neg	100001277	5780	295.264	73033-09-7	5312513		HMDB13622	0.22046	0.38554	0.46859	1.2063	0.2113	0.42009	0.3424	1.13751	0.78075	0.41097	0.63584	0.30836	1.68584	0.84486	0.3431	1.09733	0.33877	2.1977	0.79364	2.32543	0.87713	0.50547	1.12914	1.60745	0.1618	0.30338	4.3084	4.02896	0.96816	0.93519	1.96118	3.45537	1.29195	1.57454	0.39904	3.14311	0.30194
1159	10-undecenoate (11:1n1)	Lipid	Medium Chain Fatty Acid	32497	LC/MS Neg	100001197	5085.8	183.139	1333-28-4	14891	C13910	HMDB33724	0.67445	1.02236	0.75638	1.15817	0.64821	1.30248	1.00611	1.51382	1.86186	0.60223	0.17254	0.12593	1.1359	1.98911	1.04196	1.11288	0.93896	1.96957	0.57983	0.69526	0.7404	0.12593	1.72725	2.84556	0.32648	0.26083	0.86901	1.91241	1.34024	1.23113	1.16471	0.91472	3.04419	6.19369	0.35628	1.32532	1.02278
1552	12,13-DiHOME	Lipid	Fatty Acid, Dihydroxy	38395	LC/MS Neg	62	5137	313.238	263399-35-5	10236635	C14829	HMDB04705	1.22082	0.29859	0.29859	1.55145	2.00713	0.65818	1.21593	1.6775	0.97671	0.72673	0.51181	5.09656	0.73104	1.10255	0.61552	2.00369	0.67962	1.08635	0.50725	0.29859	0.64302	1.33824	0.29859	0.71582	0.29859	1.2745	0.63821	0.29859	0.4353	0.86171	0.29859	0.80177	1.5802	1.12013	0.62075	1.03566	0.29859
1528	13-HODE + 9-HODE	Lipid	Fatty Acid, Monohydroxy	37752	LC/MS Neg	100002196	5275	295.228		43013			0.69378	0.50929	0.36152	1.78333	1.3266	0.28941	0.90357	1.10057	0.96936	0.69522	1.02462	2.23784	0.87489	0.80842	0.32451	0.84641	0.73133	2.50184	0.51165	0.76806	1.28129	0.67802	0.52249	0.62611	0.11885	1.59899	1.22388	0.76372	0.8281	1.19794	0.8799	2.36301	2.03848	2.10881	0.52151	3.76343	0.57618
1281	15-methylpalmitate (i17:0)	Lipid	Fatty Acid, Branched	38768	LC/MS Neg	100002945	5695	269.249		17903417			0.34333	0.44143	0.49784	1.16545	0.27669	0.44021	0.36187	0.82493	0.62556	0.27375	0.55624	0.31383	1.1057	0.86912	0.38022	2.08273	0.35531	0.99921	0.99673	1.82403	0.74587	0.60542	1	1.70049	0.15937	0.46587	2.63303	2.57574	0.80509	0.85343	1.41756	3.88188	1.6581	2.57327	0.44848	2.53631	0.31802
2649	16a-hydroxy DHEA 3-sulfate	Lipid	Androgenic Steroids	38168	LC/MS Neg	100002126	4240	383.153					2.19004	0.77263	1.34978	3.30467	2.7097	0.82623	5.79598	2.00534	3.66832	2.23401	5.11354	1.44289	6.59223	0.71419	3.2894	3.09479	0.68104	4.63045	0.41913	0.25171	0.41147	0.5515	6.58761	0.26624	3.08282	0.38099	1.43116	1.38185	3.21193	1.00257	0.61577	2.5556	0.56191	0.79179	0.75666	10.7013	1.32558
1524	16-hydroxypalmitate	Lipid	Fatty Acid, Monohydroxy	39609	LC/MS Neg	100002953	5236.2	271.228	506-13-8	10466	C18218	HMDB06294	0.67421	0.65253	1.13702	1.51991	0.65397	0.81879	0.62193	0.88875	1.11225	0.9275	0.74471	0.96887	1.14694	0.62509	0.65866	3.36593	1.39589	0.91876	0.77224	0.81751	1.19609	2.35631	0.94622	1.38971	0.46047	0.75293	1.03435	0.61935	0.95753	1.25891	1.0464	2.55258	2.06027	1.63207	0.63131	7.61642	0.46602
2579	17alpha-hydroxypregnanolone glucuronide	Lipid	Pregnenolone Steroids	47403	LC/MS Neg	100005418	5071.9	509.276					0.11842	1.18223	0.11842	0.11842	0.11842	0.11842	0.15893	0.11842	0.11842	0.11842	1.45199	0.11842	1.37582	0.14392	0.60874	0.11842	1.08408	0.43349	0.37866	0.11842	0.85074	0.86279	0.11842	1.13019	0.11842	0.99906	0.11842	0.11842	0.3154	0.11842	0.11842	0.11842	0.11842	0.11842	0.11842	0.26112	0.11842
2578	17alpha-hydroxypregnenolone 3-sulfate	Lipid	Pregnenolone Steroids	37482	LC/MS Neg	100002128	4800	411.185	28901-70-4	152971		HMDB00416	0.59539	0.28883	0.28883	0.28883	0.29015	0.28883	2.93608	0.34708	0.47169	0.28883	1.22043	0.96183	0.88673	1.37008	0.5476	0.92284	1.64867	1.38002	0.28883	0.28883	0.28883	0.52517	0.65479	1.92583	0.28883	0.28883	0.61984	0.28883	0.28883	0.28883	0.28883	2.19728	0.28883	0.6969	0.38729	8.40448	0.28883
1284	17-methylstearate (i19:0)	Lipid	Fatty Acid, Branched	38296	LC/MS Neg	100002356	5993	297.28	2724-59-6	3083779		HMDB37397	0.50209	0.56412	0.70851	1.37637	0.3687	0.91251	0.65724	0.80817	0.67133	0.51784	0.81501	0.38936	1.29218	1.23117	0.62988	1.12151	0.57112	0.95201	1.09738	0.9084	0.78292	0.63864	1.31771	1.23452	0.35453	0.73705	2.50679	2.3726	0.71621	0.86997	3.02208	2.47454	1.58254	1.88135	0.58587	1.26025	0.66771
2056	1-arachidonoyl-GPC (20:4n6)*	Lipid	Lysophospholipid	34061	LC/MS Neg	100001551	6074	618.341			C05208	HMDB10395	0.64326	0.5192	0.90606	1.1535	0.75196	0.60157	0.29231	0.92539	0.58492	1.14431	0.78421	1.14119	1.01182	1.10745	0.50051	0.44008	1.23106	0.53975	0.71847	1.07094	0.54191	1.92661	0.38423	0.82356	0.3483	0.57459	1.54633	0.80591	0.66875	0.61888	1	0.57752	0.60262	0.74835	0.66429	0.40832	0.63827
2096	1-arachidonoyl-GPE (20:4n6)*	Lipid	Lysophospholipid	35186	LC/MS Pos Late	100001571	1470	502.293		42607465		HMDB11517	0.74768	0.49879	1.18938	1.4273	1.15142	1.04989	0.45106	0.86532	0.90566	1.33545	0.76508	0.667	0.51956	1.60259	0.57429	0.55601	1.39351	0.43191	0.48183	1.31961	0.86806	1.39895	0.79472	0.8148	0.64311	0.96908	1.2887	0.53338	0.75476	1.15639	0.86687	0.96119	0.94666	1.20309	0.67194	0.58478	1.08343
2130	1-arachidonoyl-GPI (20:4)*	Lipid	Lysophospholipid	34214	LC/MS Neg	100001654	5482	619.289				HMDB61690	0.67594	0.79497	0.79237	1.84769	0.69717	0.46665	1.02939	1.10481	1.21729	1.11798	1.05168	0.92735	1.20555	1.16509	0.40752	0.89546	0.98406	0.62648	0.83204	0.97191	0.6759	1.23166	0.85101	1.08073	0.6988	0.60623	1.89669	2.65266	0.66999	0.62907	1.04155	0.78571	0.75496	0.7932	0.55381	1.01877	0.82574
2278	1-arachidonylglycerol (20:4)	Lipid	Monoacylglycerol	34397	LC/MS Neg	100001433	6250	303.233	35474-99-8	5282281	C13857	HMDB11549	0.20129	0.21818	0.16941	1.40198	0.30332	0.72358	0.54352	1.05186	0.20057	0.91497	0.12139	1.47882	0.12139	1.35285	0.29182	1.97111	0.7522	0.26848	2.70358	4.84052	1.03299	1.05665	1.13042	0.59292	0.33099	1.00341	0.69374	1.59712	0.33229	0.37809	0.12139	0.44954	1.12765	0.88858	0.12139	0.47307	0.42938
2277	1-dihomo-linolenylglycerol (20:3)	Lipid	Monoacylglycerol	48341	LC/MS Neg	100006121	6400	305.249					0.3515	0.33189	0.47537	3.30394	0.23871	0.89028	0.10841	1.8171	0.84567	0.10841	0.80709	0.86084	0.86784	0.62373	0.10841	0.84512	0.40437	0.37771	0.79394	7.46815	2.14794	1.36121	0.28678	1.08559	0.32579	0.77211	3.19556	0.84773	0.4238	1.53216	0.62483	1.03916	0.31483	0.25461	0.66943	0.10841	0.44336
1372	1-dihomo-linoleoylglycerol (20:2)	Lipid	Fatty Acid, Keto	35103	LC/MS Neg	100001483	6800	307.264					0.13296	0.13296	0.47178	0.61445	0.13296	0.13296	0.4553	0.13296	0.13296	0.13296	0.13296	0.13296	0.13296	0.13296	0.13296	0.16471	0.13296	0.13296	0.86043	3.69155	1.06958	0.13296	0.13296	0.31183	0.13296	0.13296	0.13296	1.30064	0.13296	0.82779	0.13296	0.13296	0.13296	0.13296	0.13296	0.13296	0.44816
2281	1-docosahexaenoylglycerol (22:6)	Lipid	Monoacylglycerol	35153	LC/MS Neg	100001481	6150	309.222				HMDB11587	0.08313	0.08313	0.08313	1.00636	0.08313	0.65873	1.15644	0.99364	0.08313	0.08313	0.08313	0.83631	0.08313	0.2187	0.08313	1.05286	0.08313	0.08313	0.52831	2.29762	0.53381	0.08313	0.96336	0.08313	0.08313	0.08313	0.08313	2.72722	0.08313	0.08313	0.08313	0.08313	1.39152	0.83876	0.08313	0.08313	0.08313
2067	1-lignoceroyl-GPC (24:0)	Lipid	Lysophospholipid	49617	LC/MS Pos Late	100002873	1907	608.465	325171-59-3			HMDB10405	1.52024	0.80752	1.53736	1.53683	1.39253	1.22339	1.95033	1.06768	1.83526	3.38419	0.66732	2.02003	0.53463	0.91065	0.70592	1.96191	1.34029	1.74995	0.34877	0.7006	0.64006	1.24477	2.18668	0.81643	0.70098	0.58135	0.94631	0.24328	0.44057	0.89905	1.18178	0.66973	2.09372	2.61468	0.73186	0.24328	0.74698
2273	1-linolenoylglycerol (18:3)	Lipid	Monoacylglycerol	34393	LC/MS Neg	100001435	6214	277.217	124151-74-2	53480978		HMDB11569	0.55683	0.40868	1.11707	0.12176	0.32444	0.94805	2.70364	0.62855	0.69654	0.12176	0.41887	0.77372	0.12176	0.5126	0.12176	0.68276	0.12176	0.34414	1.02406	2.07816	1.41428	1.50242	0.12176	0.57823	0.12176	0.84959	0.94455	1.54259	0.41266	1.14097	0.58885	0.38082	0.24338	0.12176	0.31302	0.12176	1.41699
2041	1-linolenoyl-GPC (18:3)*	Lipid	Lysophospholipid	45951	LC/MS Pos Late	100005350	1410	518.324				HMDB10388	0.43264	0.23502	1.56873	1.70279	0.80375	1.07241	0.61217	0.87817	1.73599	1.42842	0.66727	1	0.6899	0.79008	0.49402	0.34011	1.56672	0.23846	0.57937	0.80272	0.89902	1.74726	0.51291	0.44654	0.52403	1.06671	0.91089	0.63463	0.33124	0.94084	0.54809	0.43564	0.59752	1.20679	0.49558	0.24552	1.75381
1829	1-linoleoyl-2-arachidonoyl-GPC (18:2/20:4n6)*	Lipid	Phosphatidylcholine (PC)	52710	LC/MS Pos Late	100009131	1969	806.569				HMDB08147	0.54278	0.31598	1.21442	1.26542	1.01181	1.43488	0.5259	0.64535	1.2726	1.49298	0.55298	0.94262	0.72795	0.92591	0.85647	0.41869	1.58845	0.5309	0.41579	0.68269	0.47267	1.16344	0.52812	0.42288	0.55951	0.67291	1.11592	0.3683	0.45426	1.18744	0.69197	0.59567	1.16223	1.85995	0.35727	0.2006	0.99928
1826	1-linoleoyl-2-linolenoyl-GPC (18:2/18:3)*	Lipid	Phosphatidylcholine (PC)	53176	LC/MS Pos Late	100009343	1939	780.554				HMDB08141	0.49546	0.13124	2.64131	1.74133	0.54358	2.33363	1.61348	0.66312	3.27615	0.54181	0.31143	1.60821	0.76028	0.37563	0.99332	0.64259	0.95319	0.34314	0.59001	0.406	0.53337	0.96719	0.29136	0.24453	0.47959	0.64345	0.66299	1.56495	0.29139	1.57026	0.449	0.82411	1.88646	2.9936	0.25189	0.28147	1.81057
2272	1-linoleoylglycerol (18:2)	Lipid	Monoacylglycerol	27447	LC/MS Neg	100001040	6477	279.233	2277-28-3	5283469			0.34326	0.38539	0.53845	0.9773	0.20059	2.24441	3.56377	0.49603	0.68012	0.49226	0.25312	0.90194	0.42322	1.20141	0.83041	1.10918	0.43553	0.25629	1.56343	7.16194	1.95663	0.90583	0.52684	0.65551	0.57883	0.71385	0.4818	2.36612	0.50668	1.98144	0.74939	0.47422	0.96864	0.86787	0.41585	0.45371	1.5915
2016	1-linoleoyl-GPA (18:2)*	Lipid	Lysophospholipid	52690	LC/MS Pos Late	100009082	1550	435.251				HMDB07856	0.36069	0.36069	0.82465	1.34187	1.32331	0.9255	1.31704	0.36069	1.13279	1.03116	0.36069	0.75834	1.17748	0.53005	1.38374	1.01638	1.34386	0.82243	0.36069	0.51227	1.51263	0.80014	1.64946	0.54397	0.36069	0.40694	0.36069	0.59274	0.37874	0.36069	0.36069	0.50205	0.69858	1.30084	0.36069	0.48164	1.23674
2039	1-linoleoyl-GPC (18:2)	Lipid	Lysophospholipid	34419	LC/MS Neg	100001395	6160	594.341		11988421	C04100	HMDB10386	0.54737	0.24698	0.97767	1.84141	0.56933	0.84345	0.50806	0.87028	1.01632	0.87188	1.23246	1.0291	1.37431	0.81921	0.66665	0.45829	1.4005	0.56515	0.89713	1.13455	0.58626	2.00517	0.41424	0.69041	0.26529	0.52486	0.86437	1.57068	0.36647	1.33794	0.80653	0.9533	0.68001	0.70346	0.55976	0.31348	1.01032
2085	1-linoleoyl-GPE (18:2)*	Lipid	Lysophospholipid	36600	LC/MS Pos Late	100001570	1482	478.293		52925130		HMDB11507	0.75609	0.21419	1.41307	1.80739	0.70686	1.30194	0.67372	0.77257	1.11384	1	1.0581	0.84245	0.63975	1.02438	0.84034	0.47339	1.63548	0.40522	0.55506	1.04959	0.92625	1.9249	0.45529	0.54034	0.37236	1.20171	0.65934	0.37852	0.30815	1.69957	0.57217	0.99161	0.74027	0.94656	0.68826	0.33539	1.65954
2118	1-linoleoyl-GPG (18:2)*	Lipid	Lysophospholipid	54885	LC/MS Neg	100009227	5516	507.273					0.75191	0.55608	0.66772	1.14407	0.89347	0.60681	1.60253	0.62344	0.64922	0.88081	0.96857	0.89034	1.08636	1.03847	0.65763	1.31896	1.59324	0.87141	0.84725	2.23221	0.70978	2.21243	0.21355	0.99412	0.21355	0.64386	0.6839	0.62426	0.60226	0.96935	0.94351	1.05836	0.56681	0.68187	0.75573	1.75339	0.72734
2126	1-linoleoyl-GPI (18:2)*	Lipid	Lysophospholipid	36594	LC/MS Neg	100001778	5494	595.289					0.82334	0.80328	1.04676	1.93043	0.53654	0.41689	1.55629	1.11738	1.0071	0.9603	0.85794	0.94559	1.10385	0.96837	0.46985	0.76159	0.94164	0.67528	1.37727	1.01904	0.7577	1	1.05899	1.52209	0.70184	0.48051	1.21492	3.86902	1.05163	0.72073	0.69851	0.75473	0.47857	0.67705	0.55762	1.99965	0.88546
83	1-methyl-4-imidazoleacetate	Amino Acid	Histidine Metabolism	32350	LC/MS Pos Early	100001208	2064	141.066	2625-49-2	75810	C05828	HMDB02820	0.89281	0.60754	0.80267	0.80567	1.46403	1.14082	0.54313	0.85818	1.08088	1.63271	0.79564	0.89337	1.21117	0.58089	1.31495	1.13858	0.68269	1.31253	1.01109	0.38496	1.8359	0.83373	0.63527	0.45484	0.62696	0.81074	0.7566	1.19752	1.25983	0.53125	1.11116	0.8359	0.76786	1.6103	0.54314	1.507	0.78868
66	1-methylhistidine	Amino Acid	Histidine Metabolism	30460	LC/MS Neg	100001051	1227	168.078	332-80-9	92105	C01152	HMDB00001	2.03084	1.3777	0.9293	1.10249	1.65444	0.73711	1.04055	1.01657	0.94332	1.2225	2.09715	0.86454	0.44818	0.89916	0.51135	0.42952	0.93884	1.46126	0.98502	0.23689	1.41012	0.87349	0.40384	0.34631	0.43327	0.72418	0.91229	0.30296	1.21868	1.0279	2.90148	1.58432	0.54515	0.82106	0.90764	0.81466	0.54255
3523	1-methylnicotinamide	Cofactors and Vitamins	Nicotinate and Nicotinamide Metabolism	27665	LC/MS Pos Early	55	1940	137.071	1005-24-9	10129985	C02918	HMDB00699	2.28363	0.24154	1.25638	1.25021	1.3251	0.67949	4.60883	0.65759	1.04706	1.33126	0.56555	0.44758	0.50657	2.18593	0.32925	2.15648	1.72336	1.66654	1.15397	1.35048	1.2265	0.40759	0.68675	0.26787	0.96432	0.60343	0.37557	0.83225	1.61125	0.73231	1.02674	1.67098	1.39346	0.8044	0.54905	2.51972	0.22565
3736	1-methylurate	Xenobiotics	Xanthine Metabolism	34395	LC/MS Pos Early	100001400	1461	183.051	708-79-2	69726	C16359	HMDB03099	0.39103	1.17791	0.2139	1.95893	0.2139	0.2139	0.2139	0.67342	2.02763	0.2139	0.47285	0.2139	3.07517	0.2139	0.2139	0.2139	0.23635	0.2139	0.68379	0.2139	0.2139	0.2139	0.2139	0.2139	0.2139	0.2139	0.2139	0.2139	0.2139	0.2139	0.5871	0.2139	0.2139	0.2139	1.23622	0.2139	0.2139
3742	1-methylxanthine	Xenobiotics	Xanthine Metabolism	34389	LC/MS Neg	100001405	1568.8	165.042	6136-37-4	80220	C16358	HMDB10738	0.39609	1.1557	0.10772	1.48002	0.10772	0.39555	0.10772	1.03812	3.01623	0.80123	0.775	0.33719	2.93586	0.10772	0.97412	0.29601	0.43679	0.10772	0.44552	0.10772	0.10772	0.10772	0.10772	0.10772	0.10772	0.10772	0.68587	0.10772	0.10772	0.10772	1.93906	0.94758	0.24703	0.10772	1.97163	0.10772	0.10772
1741	1-myristoyl-2-arachidonoyl-GPC (14:0/20:4)*	Lipid	Phosphatidylcholine (PC)	53195	LC/MS Pos Late	100009139	1914	754.538				HMDB07883	0.31426	0.2414	1.07364	1.28553	0.98896	0.70481	0.27618	0.8015	1.07639	1.51701	0.61418	0.61316	0.39402	0.7239	0.46782	0.39126	1.71889	0.25117	0.48375	0.38543	0.51409	1.12199	0.33702	0.30664	0.39755	1.1004	1.27818	0.63511	0.36757	1.08005	0.45973	0.34182	1.49569	1.464	0.70126	0.33075	0.86383
1737	1-myristoyl-2-palmitoyl-GPC (14:0/16:0)	Lipid	Phosphatidylcholine (PC)	19258	LC/MS Pos Late	100000672	2147	706.538	69525-80-0	129657		HMDB07869	0.38054	0.44199	1.14398	2.00088	1.12431	0.59702	1.00171	1.38618	1.13658	1.4586	1.09602	0.49824	0.65884	0.519	0.49873	1.23381	1.67599	0.49754	2.34011	0.45061	2.48344	1.03594	0.80718	0.63333	0.66666	1.76415	1.4322	1.69264	0.46879	1.19308	0.43084	0.31634	2.20325	0.57595	1.31027	1.22667	1.11141
2264	1-myristoylglycerol (14:0)	Lipid	Monoacylglycerol	35625	LC/MS Neg	100001618	6353.3	227.202	75685-84-6	79050	C01885	HMDB11561	0.28143	0.28143	0.78131	1.28223	0.49768	0.766	0.55692	0.93738	0.69526	0.28143	0.67393	0.28143	1.70893	0.28143	0.42702	0.81982	0.28143	0.45683	1.27816	0.97051	2.49796	1.11772	0.28143	0.48663	0.28143	1.3409	1.12991	1.64095	0.57003	1.5727	0.28143	0.28143	0.28143	0.61458	0.68772	0.28143	0.61463
1901	1-oleoyl-2-arachidonoyl-GPE (18:1/20:4)*	Lipid	Phosphatidylethanolamine (PE)	55041	LC/MS Pos Late	100009219	2200	766.538				HMDB09069	0.94708	0.68082	1.75203	2.20132	1.17132	1.55386	1.98898	1.15251	1.05713	1.44854	1.14131	0.92296	0.75266	1.24975	0.9055	1.10806	0.89172	0.72316	1.27836	0.65812	1.40264	1.08531	0.87563	1.57376	1.18621	1.09692	1.58862	1.1443	1.41408	1.71432	0.61059	0.64745	0.84351	0.59247	0.92473	1.31254	1.27334
1824	1-oleoyl-2-docosahexaenoyl-GPC (18:1/22:6)*	Lipid	Phosphatidylcholine (PC)	52697	LC/MS Pos Late	100009130	2011	832.585				HMDB08123	0.79575	0.7304	1.65093	1.68549	1.31527	2.24832	1.13	1.10273	2.14752	2.20217	0.76157	1.28545	1.08632	0.72753	1.257	0.95215	0.73429	1.08177	0.41812	0.70865	0.80785	0.9667	1.37768	1.18787	0.67351	0.65851	1.55214	0.82427	0.6588	1.68942	0.83415	1.23494	2.19282	2.59292	0.87915	0.36767	1.3414
1898	1-oleoyl-2-linoleoyl-GPE (18:1/18:2)*	Lipid	Phosphatidylethanolamine (PE)	52687	LC/MS Pos Late	100009078	2270	742.538		9546753		HMDB05349	1.04855	0.32599	2.26573	2.64846	0.74802	2.0457	4.86891	1.28868	1.49326	0.82169	1.86997	1.16721	0.86243	0.69832	1.36775	1.5347	0.87154	1.10785	1.61365	0.50021	1.35047	1.45262	0.68521	1.32899	1.2277	1.86822	1.09114	1.89484	0.5889	2.35444	0.40622	0.62833	0.6678	0.48915	1.28825	0.81336	2.41282
2271	1-oleoylglycerol (18:1)	Lipid	Monoacylglycerol	21184	LC/MS Neg	100000924	6650	281.249	111-03-5	5283468		HMDB11567	0.48425	0.70146	0.54384	1.94208	0.77964	0.95278	1.51667	1.43703	0.92956	0.31125	0.44773	0.29764	1.11914	0.48526	0.30836	0.42424	0.43193	0.95506	0.99368	9.78494	3.74948	1.38318	0.31337	1.61283	0.32202	0.5342	2.07875	5.80427	1.65639	1.83314	0.26222	0.19667	0.32656	0.32635	0.65513	0.2553	1.28436
2036	1-oleoyl-GPC (18:1)	Lipid	Lysophospholipid	48258	LC/MS Pos Late	100001272	1540	522.355	19420-56-5	16081932		HMDB02815	0.59016	0.50209	1.51877	1.71711	0.96931	1.20605	0.80149	0.99022	1.54966	1.44473	0.99561	0.89454	1.04791	1.12996	0.90036	0.54951	1.50118	0.60258	0.62792	0.88781	1	1.10077	1.08955	0.90907	0.65369	0.96934	1.29213	0.81004	0.59302	0.98906	0.69205	0.79822	0.86475	0.91519	0.62519	0.43352	1.5754
2083	1-oleoyl-GPE (18:1)	Lipid	Lysophospholipid	35628	LC/MS Pos Late	100001569	1554	480.308	89576-29-4	9547071		HMDB11506	0.65771	0.28644	1.4004	1.9123	0.9643	1.22359	1.08692	0.95987	1.09804	1.62272	1.46147	1.27229	0.63966	1.08621	0.82051	0.67546	1.69396	0.76736	0.63584	0.54964	1.06433	1.46312	0.65892	0.74705	0.5456	1.11477	1.0215	0.39819	0.39262	1.35339	0.6273	0.68667	0.57893	0.8721	0.56985	0.49322	2.04329
2116	1-oleoyl-GPG (18:1)*	Lipid	Lysophospholipid	45968	LC/MS Neg	100005716	5610	509.288					0.64285	0.67885	1.0186	0.9548	0.9636	0.63537	1.61844	1.18185	0.74421	0.97205	1.20646	0.99788	0.94625	1.09273	0.39501	0.98727	1.04051	0.97508	1.41452	1.36054	0.84294	2.02374	0.50489	0.83122	0.32052	0.901	1.13284	1.04588	0.76026	1.03455	0.94689	0.76216	0.69966	0.56185	0.88217	2.80426	1.18528
2124	1-oleoyl-GPI (18:1)*	Lipid	Lysophospholipid	36602	LC/MS Neg	100001777	5599	597.305					0.77005	0.553	1.5946	2.40353	0.48421	0.46722	1.18372	1.54138	1.13906	1.30793	1.65026	0.93198	1.43813	0.61427	0.34605	0.6376	0.68919	1.18067	1.31335	0.60609	0.91286	1.07674	0.99764	1.22777	0.6261	0.75826	1.54789	2.70925	0.57362	0.46022	0.67072	0.68857	0.39267	0.22788	0.55284	1.39843	1.61887
1780	1-palmitoleoyl-2-linolenoyl-GPC (16:1/18:3)*	Lipid	Phosphatidylcholine (PC)	53180	LC/MS Pos Late	100009345	1850	754.538				HMDB08008	0.28654	0.2191	2.75396	1.7113	0.2191	2.21556	0.79711	0.2191	2.09039	0.2191	0.2191	0.71122	0.65802	0.30016	1.0482	0.28363	0.59503	0.2191	0.61888	0.36557	0.54544	0.2191	0.56164	0.39779	0.49472	0.2191	1.00389	2.77903	0.34111	1.5303	0.37948	0.2191	1.61177	2.58218	0.2191	0.65991	1.459
2268	1-palmitoleoylglycerol (16:1)*	Lipid	Monoacylglycerol	52431	LC/MS Neg	100008952	6094	253.217				HMDB11565	0.17132	0.27552	0.75317	1.56957	0.13246	0.95615	0.73137	0.52646	0.50051	0.17998	0.38292	0.13246	0.13246	0.522	0.55901	1.0984	0.1879	0.13246	1.83255	2.07914	2.65298	1.18815	0.6775	0.62562	0.26853	1.94392	2.28851	2.64114	0.32679	1.56518	0.13246	0.13246	0.62934	0.13246	0.54195	0.13246	1.35681
2028	1-palmitoleoyl-GPC (16:1)*	Lipid	Lysophospholipid	33230	LC/MS Pos Late	100001511	1450	494.324		24779461		HMDB10383	0.39351	0.39142	1.90587	1.98398	0.9178	1.54035	0.43501	0.63768	1.50358	1.42067	0.97343	0.61838	1.17471	0.8099	1.19913	0.23692	1.28068	0.23577	0.48163	0.61271	0.94818	1.30119	0.90716	0.68573	0.59927	1.26012	2.00473	0.64086	0.43887	1.48467	0.5972	0.52941	1.10298	1.09526	0.58205	0.27545	1.69512
1768	1-palmitoyl-2-arachidonoyl-GPC (16:0/20:4n6)	Lipid	Phosphatidylcholine (PC)	52462	LC/MS Pos Late	100008914	2091	782.569	35418-58-7	10747814		HMDB07982	0.53617	0.68984	1.01137	1.04704	1.22483	0.77559	0.58082	0.65061	0.90683	1.19018	0.5828	0.74291	0.60286	1.19648	0.61254	0.79074	1.31355	0.70934	0.51721	0.65624	0.61937	0.78861	0.85957	0.63467	0.79022	0.61889	1.30809	0.86735	0.94682	1.04658	0.8077	0.53222	1.15108	1.5174	0.60439	0.66011	1.00045
1875	1-palmitoyl-2-arachidonoyl-GPE (16:0/20:4)*	Lipid	Phosphatidylethanolamine (PE)	52464	LC/MS Pos Late	100008990	2198	740.522		9546800		HMDB05323	0.83585	0.78544	1.86554	2.25493	1.57933	1.3558	1.5846	1.44964	0.95706	1.38804	0.98296	0.92748	0.65133	1.43178	0.70863	1.57701	1.19815	0.7946	1.17451	0.69236	1.39866	0.92798	1.43069	1.34207	1.44728	1.42211	2.2576	3.06474	2.06527	1.85992	0.78456	0.44486	1.12278	0.68119	1.39724	1.59634	1.78855
1974	1-palmitoyl-2-arachidonoyl-GPI (16:0/20:4)*	Lipid	Phosphatidylinositol (PI)	52467	LC/MS Pos Late	100008993	2567	876.56				HMDB09789	0.6307	0.66709	1.1559	1.19921	0.81052	1.13854	1.40595	0.62774	0.68489	2.27341	1.07286	1.19832	0.68341	1.01526	0.96209	1.40865	1.10295	0.50432	0.70114	0.40452	0.62437	2.08683	0.53182	0.66088	1.25843	1.6744	1.99554	0.56117	0.28931	0.96876	1.59641	0.47759	1.62785	1.55823	0.53289	0.31146	1.46105
1764	1-palmitoyl-2-dihomo-linolenoyl-GPC (16:0/20:3n3 or 6)*	Lipid	Phosphatidylcholine (PC)	52454	LC/MS Pos Late	100008985	2199	784.585					0.59256	0.5409	1.33084	1.27871	0.89711	1.10441	1.13684	0.70821	1.12726	1.15265	1.08574	0.87546	0.8582	0.95081	1.07041	0.6907	1.04483	0.84499	0.71144	0.71211	0.68414	1.14357	0.72697	0.88742	1.03264	0.88824	1.73516	0.60104	0.49677	1.19759	0.62818	0.89745	0.82424	1.07528	0.71516	0.35398	1.36124
1774	1-palmitoyl-2-docosahexaenoyl-GPC (16:0/22:6)	Lipid	Phosphatidylcholine (PC)	52610	LC/MS Pos Late	100008915	2023	806.569	59403-54-2	6441886		HMDB07991	0.85745	1.0711	1.46567	1.23806	1.80003	1.41963	0.75514	0.99337	1.722	1.54979	0.46332	1.20114	0.86932	1.00683	0.80972	0.99983	0.84492	1.02025	0.33906	0.66323	0.68899	0.53244	2.64007	0.79529	0.7398	0.52285	1.25107	1.49217	1.33322	1.62733	1.23353	0.84568	2.61936	2.66738	0.66319	0.68804	1.4398
1877	1-palmitoyl-2-docosahexaenoyl-GPE (16:0/22:6)*	Lipid	Phosphatidylethanolamine (PE)	52465	LC/MS Pos Late	100008991	2119	764.522		9546799		HMDB05324	1.17761	1.11026	2.20209	1.8588	2.61971	2.12827	2.1323	2.19737	1.43666	1.95466	0.67558	1.24121	0.90617	1.20421	0.87602	1.90227	0.57504	1.20588	0.97178	0.41588	1.56551	0.46075	3.87921	1.27536	1.49593	0.94114	1.44072	4.66667	3.63893	2.01998	0.98487	0.37295	2.15288	1.38088	1.19414	1.85985	1.90212
1758	1-palmitoyl-2-linoleoyl-GPC (16:0/18:2)	Lipid	Phosphatidylcholine (PC)	42446	LC/MS Pos Late	1537	2160	758.569	40811-94-7	5287971		HMDB07973	0.73857	0.67617	1.23093	1.17062	0.99432	1	1.09901	0.87221	1.21038	0.89454	0.79268	0.7729	0.83479	1.03007	0.8265	0.97227	1.15727	0.82103	0.91547	0.89803	0.85284	0.82745	1.1087	0.86143	0.92592	0.7745	0.90081	1.53693	0.90979	1.23624	0.75964	0.91426	1.1949	1.15245	0.69166	0.94691	1.26762
1872	1-palmitoyl-2-linoleoyl-GPE (16:0/18:2)	Lipid	Phosphatidylethanolamine (PE)	42449	LC/MS Pos Late	100001870	2275	716.522		9546747		HMDB05322	0.87384	0.50673	2.49793	2.50098	0.86362	1.58849	2.78161	1.2359	1.18573	0.79459	1.31913	0.67295	0.67125	0.95918	0.832	1.58178	0.93026	0.61805	1.69439	0.56834	1.49948	1.11759	1.28858	1.63913	1.46463	2.18927	1.38772	4.092	1.22591	2.36735	0.45563	0.38377	0.80832	0.45945	1.50969	1.48851	2.49565
1972	1-palmitoyl-2-linoleoyl-GPI (16:0/18:2)	Lipid	Phosphatidylinositol (PI)	52450	LC/MS Pos Late	1528	2730	852.56				HMDB09784	0.96994	0.90208	2.00055	1.66695	1.27049	0.95333	1.91626	0.82218	0.75504	1.36382	0.84296	1.14026	1.00066	0.99892	0.87825	1.09903	1.30389	0.55654	1.05675	0.68251	0.78344	1.24719	1	1.33806	1.2164	1.21049	1.44372	0.8833	0.90494	1.1705	1.08154	0.50437	0.88216	1.4191	0.74192	0.80297	1.30658
1755	1-palmitoyl-2-oleoyl-GPC (16:0/18:1)	Lipid	Phosphatidylcholine (PC)	52461	LC/MS Pos Late	1539	2358	760.585	26853-31-6;26853-31-6	6436017		HMDB07972	0.56291	0.82117	1.35861	1.37293	1.11434	0.8063	0.95784	0.95634	1.2017	1.31712	0.95074	0.64297	0.73794	1.11491	0.73715	0.93038	1.09922	0.69151	1.03355	0.77057	1.17102	0.85094	1.76752	0.89851	0.98857	0.95515	1.83741	1.93993	1.0879	0.94962	0.79671	0.83482	1.23341	1.02668	0.82322	1.3799	1.6105
1871	1-palmitoyl-2-oleoyl-GPE (16:0/18:1)	Lipid	Phosphatidylethanolamine (PE)	19263	LC/MS Pos Late	1526	2509	718.538	26662-94-2	5283496		HMDB05320	0.56573	0.73737	1.58062	2.23297	1.0292	1.00587	1.94855	1.44226	0.67512	1.28012	1.42797	0.6509	0.47731	1.01878	0.52421	1.33874	1.05319	0.62129	1.55631	0.38241	1.78184	1.02175	1.50193	1.5656	1.45851	1.95711	2.14974	2.5227	1.23764	1.42688	0.5161	0.28165	0.52784	0.34548	1.10697	2.41595	2.27944
1970	1-palmitoyl-2-oleoyl-GPI (16:0/18:1)*	Lipid	Phosphatidylinositol (PI)	52669	LC/MS Pos Late	100009066	3140	854.575				HMDB09783	0.72895	0.55268	2.21205	2.07846	0.87795	1.11857	1.08892	1.0945	1.01005	1.53209	1.06713	0.8624	0.96789	0.98105	0.64928	1.1263	1.00498	0.8223	0.84987	0.29911	0.83617	0.74102	1.21024	1.02948	0.89349	1.416	1.96671	1.40024	0.72722	1.00032	1	0.72188	1.16867	0.83667	0.42901	0.77058	2.43016
1752	1-palmitoyl-2-palmitoleoyl-GPC (16:0/16:1)*	Lipid	Phosphatidylcholine (PC)	52470	LC/MS Pos Late	100008984	2160	732.554				HMDB07969	0.33629	0.57478	1.62844	1.55156	1.07508	0.65432	0.80219	0.88769	0.89187	1.36346	1.15629	0.35368	0.67855	0.80631	0.6224	0.56562	1.16948	0.34784	1.37628	0.4489	1.67331	1.15033	1.6582	0.7662	1.13449	1.8988	3.13649	3.43095	0.60244	0.99885	0.49299	0.41467	1.13784	0.68587	1.18783	1.59876	1.58453
1753	1-palmitoyl-2-stearoyl-GPC (16:0/18:0)	Lipid	Phosphatidylcholine (PC)	52616	LC/MS Pos Late	100008921	2653	762.601	59403-51-9			HMDB07970	0.68826	0.94948	1.48935	1.64602	0.97482	1.09545	0.9121	0.95798	1.36553	1.08475	0.86522	0.95159	0.77917	0.77525	0.64549	0.87871	1.18072	0.78403	0.89341	0.82397	0.97592	1.10168	1.26567	1.01331	1.4083	0.97001	1.63439	1.80677	0.82693	1.12454	0.87381	0.68077	1.59733	1.10562	0.57001	0.83184	1.10872
2267	1-palmitoylglycerol (16:0)	Lipid	Monoacylglycerol	21127	LC/MS Neg	100000827	6550	255.233	542-44-9	14900		HMDB31074	0.92413	0.89491	0.57734	1.80216	0.66016	0.81395	0.81856	1.03508	0.88198	0.51901	1.18888	0.8652	1.05376	0.5366	0.54581	0.73196	0.73304	0.91218	1.08484	4.31654	2.98153	1.47598	0.39426	1.20868	0.39779	1.23344	1.53671	3.17602	1.12731	1.91809	0.59289	1.70096	0.49557	0.42857	0.88898	0.53037	0.62892
2026	1-palmitoyl-GPC (16:0)	Lipid	Lysophospholipid	33955	LC/MS Pos Late	100001263	1525	496.34	17364-16-8	86554		HMDB10382	0.54143	0.50531	1.49153	1.35683	1.02981	1.22415	0.63818	0.61325	1.28836	1.1689	0.72554	0.75313	0.91441	1.11182	0.73703	0.44824	1.21733	0.40843	0.45902	0.83353	0.65944	0.91192	0.78994	0.69497	0.68856	0.7892	1.16629	0.59616	0.59336	1.32956	0.77875	0.61626	1.00138	1.09574	0.5533	0.28203	1.63789
2074	1-palmitoyl-GPE (16:0)	Lipid	Lysophospholipid	35631	LC/MS Pos Late	100001567	1544	454.293	53862-35-4	9547069		HMDB11503	0.70213	0.60183	2.01873	2.06923	1.36407	1.46059	0.96403	1.06938	1.13755	1.51798	1.00264	0.87604	0.85501	1.16254	0.70244	0.70209	1.2671	0.40238	0.61188	0.60193	1.04266	1.14948	1.04775	0.96924	0.87464	1.26978	1.51287	1.17196	1.06642	1.51517	0.8503	0.54283	1.20794	0.80461	0.86905	0.52544	1.87247
2112	1-palmitoyl-GPG (16:0)*	Lipid	Lysophospholipid	45970	LC/MS Neg	100005717	5570	483.273		3300276			0.74002	0.89062	1.10423	1.18372	1.34875	0.68026	0.95034	0.92216	0.44353	1.18246	1.38309	0.63834	1.13036	0.65567	0.28336	0.61972	0.83406	0.46618	1.20237	1.04119	0.81642	2.5355	0.28336	0.92897	0.37088	1.12741	1.64744	0.28336	0.73531	1.13014	1.14329	0.62641	0.28336	0.28336	0.93891	0.28336	0.9405
2119	1-palmitoyl-GPI (16:0)	Lipid	Lysophospholipid	35305	LC/MS Neg	100001655	5564	571.289				HMDB61695	0.68919	0.74717	2.14948	4.07711	0.81048	0.37593	0.89619	1.53514	1.04642	1.4983	1.6669	1.09603	1.34913	0.8605	0.2638	0.70264	0.46908	0.49846	2.33146	0.96001	1.29234	1	0.64177	1.5842	0.65992	0.95381	3.8753	4.45921	0.4806	0.38408	0.56551	0.46507	0.16635	0.08882	0.8316	0.08882	0.71864
84	1-ribosyl-imidazoleacetate*	Amino Acid	Histidine Metabolism	61868	LC/MS Pos Early	100001668	2006	259.092	29605-99-0	5117448	C05131	HMDB02331	0.88844	0.69358	0.77446	0.35246	0.40678	1.06808	0.11365	0.48053	0.51806	0.56213	1.06732	1.33803	0.21155	0.55888	0.55326	0.48967	0.96504	0.5679	1.60046	0.40428	2.24284	1.08012	0.4107	0.48427	0.60021	1.41664	0.65609	0.72975	0.54897	0.79009	0.9803	1.18957	0.88665	1.52481	0.68078	0.24278	1.27591
1801	1-stearoyl-2-arachidonoyl-GPC (18:0/20:4)	Lipid	Phosphatidylcholine (PC)	42450	LC/MS Pos Late	100001869	2300	810.601	35418-59-8	16219824		HMDB08048	0.60575	0.72147	0.94143	1.19391	1.60213	0.82326	0.79498	0.97436	1.15641	1.77933	0.72874	1.13072	0.70885	1.14637	0.75554	0.95962	1.22068	1.00082	0.59451	0.70373	0.6561	1.08139	1.09432	0.72145	1.11015	0.66437	1.52962	0.77889	0.94368	1.05361	0.82931	0.57952	1.2495	1.91014	0.63774	0.59825	0.81198
1892	1-stearoyl-2-arachidonoyl-GPE (18:0/20:4)	Lipid	Phosphatidylethanolamine (PE)	52447	LC/MS Pos Late	100008977	2424	768.554		5289133		HMDB09003	0.89058	0.93344	1.49888	1.84906	1.38824	1.34232	1.52028	1.37273	1.16201	1.26648	0.94901	1.12706	0.76446	1.28893	0.80721	1.29935	0.98555	0.84721	0.9957	0.6745	1.0399	0.93613	1.27312	1.17746	1.48491	1.16776	1.75938	2.44958	2.12715	1.65312	0.89875	0.50618	1.10302	0.8221	0.95445	1.57624	1.22509
1989	1-stearoyl-2-arachidonoyl-GPI (18:0/20:4)	Lipid	Phosphatidylinositol (PI)	52449	LC/MS Pos Late	100000616	3000	904.591	383907-33-3			HMDB09815	0.69612	0.69193	1.03151	1.45579	1.11123	1.25406	1.06489	0.78067	1.23717	1.13357	0.78711	1.1126	0.96793	1.22586	1	1.08328	1.19815	0.69621	0.50546	0.68046	0.59263	0.95698	0.45267	0.73394	0.77094	0.80051	1.09913	1.18242	0.7228	1.15723	1.26742	0.88493	1.57047	1.41708	0.68252	0.36465	1.12442
1946	1-stearoyl-2-arachidonoyl-GPS (18:0/20:4)	Lipid	Phosphatidylserine (PS)	52235	LC/MS Pos Late	100001872	2565	812.544				HMDB12383	2.29268	8.16418	0.18637	4.84146	2.41468	1	1.24292	0.56447	0.18637	0.18637	5.59014	5.79228	0.18637	0.78898	0.7038	1.01675	0.44387	4.1306	1.08852	0.72982	0.57641	0.65766	0.18637	7.66406	5.50593	5.24072	6.83393	0.18637	0.18637	1.36071	2.70159	2.11281	0.95861	1.233	2.37327	0.18637	1.04426
1807	1-stearoyl-2-docosahexaenoyl-GPC (18:0/22:6)	Lipid	Phosphatidylcholine (PC)	52611	LC/MS Pos Late	100008916	2197	834.601	59403-52-0			HMDB08057	0.87915	1.10062	1.33255	1.79627	3.34814	1.24519	1.15002	1.72674	2.20446	3.06188	0.8313	1.99093	1.15689	0.72603	0.96146	1.67192	0.65786	1.64572	0.51151	0.51656	0.99193	0.85389	4.52531	0.71582	1.28473	0.56092	1.94265	1.44457	1.36992	1.34477	1.06166	0.68207	2.74809	3.85075	0.81585	0.53119	1.39886
1896	1-stearoyl-2-docosahexaenoyl-GPE (18:0/22:6)*	Lipid	Phosphatidylethanolamine (PE)	52466	LC/MS Pos Late	100008992	2317	792.554		9546798		HMDB05334	1.2345	1.41921	2.06034	2.09205	3.36054	1.76622	1.7668	2.18871	1.77787	1.96023	0.66457	1.44237	0.89198	0.93275	1.09774	2.04116	0.48155	1.47148	1.06734	0.3932	1.86247	0.45863	5.41254	1.02267	1.64295	0.88617	1.28603	4.05975	5.15622	1.96731	0.8848	0.35478	2.02158	1.66731	1.09974	1.73149	1.31675
1793	1-stearoyl-2-linoleoyl-GPC (18:0/18:2)*	Lipid	Phosphatidylcholine (PC)	52452	LC/MS Pos Late	100008980	2380	786.601				HMDB08039	0.71781	0.51834	1.20963	1.38874	1.06618	1.04525	1.44002	0.96311	1.47744	1.13162	0.83437	0.9146	0.89548	0.77233	0.95452	1.03321	1.14584	0.89428	0.92021	0.83727	0.8345	1.00771	1.27041	0.7569	1.00515	0.75087	1	1.3333	0.73671	1.28783	0.72629	0.84586	1.26303	1.35733	0.6371	0.59113	1.10522
1887	1-stearoyl-2-linoleoyl-GPE (18:0/18:2)*	Lipid	Phosphatidylethanolamine (PE)	52446	LC/MS Pos Late	100008976	2522	744.554		9546749		HMDB08994	0.92656	0.44858	2.01066	2.62321	0.8076	1.73361	2.94787	1.21173	1.34841	0.88885	1.42585	1.01118	0.73292	0.74842	1.00611	1.45438	0.85903	0.85154	1.39342	0.57569	1.36203	1.56544	1.30494	0.98774	1.3827	1.7247	1.23665	3.22694	1.20811	2.11065	0.53291	0.43665	0.80146	0.58938	1	1.2616	2.1717
1978	1-stearoyl-2-linoleoyl-GPI (18:0/18:2)	Lipid	Phosphatidylinositol (PI)	52468	LC/MS Pos Late	100008994	3185	880.591				HMDB09809	0.99154	0.63279	1.66445	1.59049	1.21745	1.25286	1.68644	1.225	1.36625	1.31056	0.7263	1.30796	0.95106	1.13147	0.81234	1.29344	1.22617	1.0289	0.75441	0.73379	0.70362	0.83506	1.32873	1.26728	0.96935	0.69166	0.86936	1.75203	1.42635	1.50919	0.97497	0.78087	0.8124	1.64413	0.61406	0.93989	1.10828
1790	1-stearoyl-2-oleoyl-GPC (18:0/18:1)	Lipid	Phosphatidylcholine (PC)	52438	LC/MS Pos Late	100008904	2644	788.616	56421-10-4			HMDB08038	0.57874	0.51998	1.35338	2.01427	1.31463	0.84458	1.21026	1.32346	1.5151	1.91387	1.54913	0.97953	0.81318	0.70016	0.76614	1.06208	0.93169	0.96269	1.22915	0.70974	1.36662	1.86072	2.14351	0.78154	1.21432	1.25704	3.23237	2.29731	0.85367	0.71673	0.67042	0.69321	1.19211	1.03984	0.75313	1.0364	1.51314
1884	1-stearoyl-2-oleoyl-GPE (18:0/18:1)	Lipid	Phosphatidylethanolamine (PE)	42448	LC/MS Pos Late	100001856	2858	746.569				HMDB08993	0.83362	0.46824	1.70419	2.08526	1.01996	1.40174	1.83865	1.63388	1.09432	1.17658	1.5157	1.19053	0.43891	0.56651	0.65975	1.62663	0.86749	1.1603	1.19166	0.23836	1.4289	1.4285	1.39089	0.76223	1.14252	1.27491	1.24837	2.2632	1.01331	1.46387	0.56594	0.29332	0.5363	0.54875	0.80629	1.79416	1.76877
1963	1-stearoyl-2-oleoyl-GPG (18:0/18:1)	Lipid	Phosphatidylglycerol (PG)	52623	LC/MS Polar	100001866	717	775.549	322647-48-3				1.23612	0.96943	1.2669	1.45727	2.27657	1.365	0.49625	2.15702	1.61181	1.75006	0.65401	1.25359	0.94421	0.6583	0.76972	2.08509	0.98216	2.49273	0.71535	0.96283	0.88236	0.97713	1.45389	0.83976	0.68184	0.81573	0.59652	1.1215	1.18488	0.94066	1.3588	0.8972	2.12323	2.9497	0.48349	0.60308	1.06588
1977	1-stearoyl-2-oleoyl-GPI (18:0/18:1)*	Lipid	Phosphatidylinositol (PI)	52726	LC/MS Pos Late	100009181	3711	882.607					0.71437	0.33788	2.40298	2.29417	0.79079	1.48952	1.12065	1.25462	1.10821	1.57674	0.99039	1.13685	0.56536	0.55643	0.72807	1.03712	1.16628	1.56172	0.60001	0.37184	0.44797	0.57894	1.41528	0.34774	0.38393	0.82152	0.76264	2.0006	0.95321	1.2571	1.02725	0.67161	1.20696	1	0.15146	1.16329	2.11172
1943	1-stearoyl-2-oleoyl-GPS (18:0/18:1)	Lipid	Phosphatidylserine (PS)	19265	LC/MS Pos Late	100000639	3000	790.559		9547087		HMDB10163	2.31892	7.63045	1.40419	4.16461	3.45077	1.22703	1.09345	0.55715	1.48303	4.20115	5.0229	4.34119	1.02948	0.43818	0.59428	1.58529	1.57018	2.89244	1.28813	0.71405	0.70624	0.38517	6.50502	8.32246	6.13523	3.58341	5.73291	1.94127	1.96166	0.60751	2.14323	1.53854	0.73383	1.29813	2.17393	3.84685	1.02331
2034	1-stearoyl-GPC (18:0)	Lipid	Lysophospholipid	33961	LC/MS Pos Late	100001271	1606	524.371	19420-57-6	497299		HMDB10384	0.67658	0.48845	1.68058	1.9144	1.11973	1.36888	0.83307	0.98728	1.68669	1.60798	0.83604	1.22751	1.08522	0.82132	0.9104	0.66471	1.11876	0.57953	0.52101	0.96654	0.80833	1.32434	1.04556	0.77154	0.91523	0.92016	1.5497	0.55235	0.57447	1.18656	0.73399	0.68695	1.16699	1.41889	0.55152	0.20523	1.21566
2081	1-stearoyl-GPE (18:0)	Lipid	Lysophospholipid	42398	LC/MS Pos Late	100001461	1626	482.324	69747-55-3	9547068		HMDB11130	0.71918	0.57498	1.58874	2.2726	0.9953	1.47903	1.08446	1.06932	1.35327	1.3322	1.03577	1.14184	0.91409	0.9643	0.90207	0.79015	1.12022	0.50666	0.74032	0.68172	1.10166	1.33186	1.0297	0.9025	1.0729	1.21634	1.42479	0.9785	1.0201	1.29566	0.69029	0.56974	1.09082	0.82071	0.71751	0.54015	1.35221
2114	1-stearoyl-GPG (18:0)	Lipid	Lysophospholipid	34437	LC/MS Neg	100001462	5816	511.304					0.57462	0.3877	1.52629	1.63516	0.90678	0.77943	0.51066	0.94541	0.6922	0.22898	1.60852	0.7227	1.15424	0.31524	0.38136	0.22898	0.45139	0.66251	1.31222	1.14113	1.03502	2.91703	0.22898	0.81502	0.22898	1.07619	1.56167	1.72752	0.56796	1.23612	0.88939	0.68613	0.22898	0.22898	0.68124	0.78341	0.82084
2122	1-stearoyl-GPI (18:0)	Lipid	Lysophospholipid	19324	LC/MS Neg	100000656	5794	599.32	796963-93-4			HMDB61696	0.85087	1	1.43417	2.65867	0.93265	0.58286	1.21136	1.3846	1.4457	1.23911	1.89402	1.23238	1.66344	1.23789	0.37685	0.60533	0.6003	0.54596	1.4741	0.98256	1.02162	0.86282	0.71702	1.18554	0.60049	0.72497	1.46702	4.54322	0.64049	0.37955	0.85208	0.88461	0.48596	0.4345	0.90226	0.417	0.74383
318	2,3-dihydroxy-2-methylbutyrate	Amino Acid	Leucine, Isoleucine and Valine Metabolism	57547	LC/MS Neg	100010869	787	133.051	14868-24-7	301941		HMDB29576	0.9237	0.8537	0.78644	1.17111	1.11476	1.88685	1.13692	1.04725	0.57845	1.52077	2.05493	1.53886	1.43021	0.27823	0.27823	1.00278	0.73899	1.14295	2.31746	0.27823	4.32619	3.46734	0.45207	0.83224	1.76779	1.54297	1.1964	0.46828	1.09531	3.17567	0.62924	1.63688	0.79246	0.83772	1.3214	0.60818	2.0779
3850	2,3-dihydroxyisovalerate	Xenobiotics	Food Component/Plant	38276	LC/MS Polar	100002417	1050	133.051	1756-18-9	677	C04039	HMDB12141	4.42919	0.30346	0.67698	8.1537	1.34797	2.02566	2.22918	0.57871	0.5941	0.9235	1.1481	9.83833	0.34625	0.51718	1.11423	0.59574	0.83233	1.27618	1.53675	0.77053	121.609	0.61843	1.98769	0.61105	3.33795	4.13835	0.70861	1.09093	1.00428	1.5767	0.31355	0.81718	0.47632	0.69005	1.72486	0.57155	3.17019
2584	21-hydroxypregnenolone disulfate	Lipid	Pregnenolone Steroids	46115	LC/MS Neg	100001999	3935	245.067	1164-98-3	134595			0.73203	1.70545	1.11816	0.43635	2.13661	0.46042	3.87204	0.74496	0.90021	0.7619	1.64559	0.40786	2.51755	1.51792	0.50679	1.36849	1.34331	1.60143	0.18434	0.21667	0.14527	0.74824	1.19218	0.78104	1.60541	0.57219	0.49159	0.10797	2.41321	0.82659	1.5667	2.82348	0.40261	0.45161	1.71362	4.05995	1.09719
4298	2-acetamidophenol sulfate	Xenobiotics	Drug - Analgesics, Anesthetics	48580	LC/MS Neg	100006190	2251	230.013	40712-60-5	181671			0.23292	0.23292	0.88045	0.23292	0.65902	0.23292	0.23292	1.59102	0.23292	0.23292	0.23292	1.3801	0.23292	0.77514	5.72372	0.23292	0.81519	0.23292	11.602	0.23292	4.37008	0.23292	0.23292	0.49207	0.23292	0.23292	0.23292	0.23292	0.58939	0.23292	0.23292	0.23292	0.23292	0.23292	0.23292	0.23292	0.23292
102	2-aminoadipate	Amino Acid	Lysine Metabolism	6146	LC/MS Neg	381	639.2	160.062	542-32-5;1118-90-7	469	C00956	HMDB00510	0.58276	0.33688	0.33688	0.33688	0.33688	0.48421	0.33688	0.33688	0.33688	0.33688	0.91848	0.33688	0.58156	0.38195	0.79596	2.08359	0.33688	3.35566	0.33688	0.65237	0.33999	0.59001	0.33688	0.67434	0.33688	0.72277	0.33688	0.57692	0.75524	3.20047	1.84631	1.33339	0.58817	0.59115	0.33688	3.31492	0.33688
433	2-aminobutyrate	Amino Acid	Glutathione Metabolism	42374	LC/MS Pos Early	1128	2059	104.071	1492-24-6	439691	C02261	HMDB00650	0.68894	0.71544	0.75342	1	0.66165	0.89235	1.63912	0.51746	0.90252	0.67125	0.57612	0.89378	1.0852	1.3062	1.00738	1.0588	1.12913	1.88853	0.34088	1.36179	0.49895	0.62382	0.89856	0.95014	0.65045	0.77015	0.73801	1.3215	1.29684	1.73659	1.51743	1.27746	1.97586	2.0704	0.44749	2.37399	0.70358
1364	2-aminoheptanoate	Lipid	Fatty Acid, Amino	43761	LC/MS Pos Early	100004542	3160	146.118	1115-90-8	227939			2.58936	1.24415	0.67663	1.655	4.15052	0.80081	1.28669	1.91196	1.91495	1.88158	0.80076	2.57811	1.03898	0.66721	1.60158	2.02438	1.0762	2.0089	0.60769	0.89702	0.63458	1.05828	2.31765	0.72112	1	0.92427	0.88212	2.91961	5.11347	0.82828	1.30725	1.00862	0.52647	1.23637	4.98046	2.1499	0.76227
1369	2-aminooctanoate	Lipid	Fatty Acid, Amino	43343	LC/MS Pos Late	100004227	750	160.133	644-90-6	69522		HMDB00991	1.35601	0.57943	0.67894	1.43271	1.79521	0.59277	3.35698	1.00649	2.96339	2.93877	0.56108	1.81217	0.65772	0.61554	0.98629	2.13266	1.47774	2.72817	0.8276	0.22912	0.66408	0.2027	0.80643	0.36736	0.65214	0.64876	0.49815	0.46913	1.02438	0.85575	1.61599	1.2339	0.85137	1.9128	2.69706	0.55168	0.61022
4700	2-aminophenol sulfate	Xenobiotics	Chemical	43266	LC/MS Neg	100004322	1677	188.002		181670		HMDB61116	1.60555	0.28672	5.12013	0.96972	3.63678	0.22332	0.18876	4.21446	0.71981	1.88182	0.87773	1.90946	0.84612	1.40976	10.3465	0.49428	1.02498	0.35121	26.3065	0.07436	20.7422	0.37042	0.30678	3.5466	0.25931	2.56024	0.50187	0.07374	7.56243	0.27351	0.66426	0.50499	0.25233	0.08721	0.73886	0.35242	0.10162
2288	2-arachidonoylglycerol (20:4)	Lipid	Monoacylglycerol	19266	LC/MS Neg	100000584	6170	303.233	53847-30-6	5282280	C13856	HMDB04666	0.3031	0.04036	0.9036	1.1836	0.04036	0.04036	0.04036	1	0.78789	0.04036	0.04036	1.03205	0.04036	0.22827	0.04036	0.42852	0.1976	0.32571	1.35998	1.97886	0.04036	0.40789	0.51277	1.10542	0.04036	0.39677	0.96925	0.54428	0.04036	0.28165	0.04036	0.04036	0.53402	0.40599	0.04036	0.04036	0.04036
3455	2'-deoxyuridine	Nucleotide	Pyrimidine Metabolism, Uracil containing	1412	LC/MS Neg	536	1586	111.02	951-78-0	13712	C00526	HMDB00012	0.20356	0.20356	0.20356	0.53413	0.20356	0.412	0.51241	0.91929	0.20356	0.61973	0.79785	0.20356	0.20356	0.20356	1.36213	0.54749	0.44191	0.54596	0.52237	0.20356	0.50048	1.28219	0.31221	0.20356	0.20356	0.20356	0.78055	1.00745	0.20356	1.37159	0.79485	1.61908	1.13849	0.63655	0.20356	0.20356	0.20356
3690	2-ethylphenylsulfate	Xenobiotics	Benzoate Metabolism	36847	LC/MS Neg	100001809	3416	201.023					3.16013	1.22892	0.08986	0.08986	0.85493	0.08986	0.08986	0.6923	0.08986	0.08986	0.08986	0.08986	0.08986	0.08986	0.08986	0.08986	0.41477	0.08986	0.08986	0.08986	0.08986	0.08986	0.24941	0.08986	0.08986	0.08986	0.08986	0.08986	0.08986	0.08986	6.67108	0.08986	0.08986	0.08986	0.08986	0.08986	0.08986
313	2-hydroxy-3-methylvalerate	Amino Acid	Leucine, Isoleucine and Valine Metabolism	36746	LC/MS Neg	100001541	1800	131.071	488-15-3	164623		HMDB00317	0.59626	0.61174	0.52536	0.65187	0.8514	1.03617	5.48018	1.05243	0.39435	0.97272	0.90556	1.03557	1.25881	1.34454	0.42066	0.74958	1.7038	0.52673	1.06693	0.88634	0.7393	1.38682	1.11164	1.72374	1.20198	1.32801	0.98777	2.11826	1.05674	1.29322	1.52687	1.10283	1.04401	0.99388	0.58404	2.24238	0.93626
4291	2-hydroxyacetaminophen sulfate*	Xenobiotics	Drug - Analgesics, Anesthetics	33173	LC/MS Neg	100001791	1674	246.008		86290013			0.03622	1.44445	0.03622	0.03622	0.03622	0.03622	0.03622	0.03622	0.03622	0.03622	0.03622	0.03622	0.03622	0.03622	0.03622	0.58961	0.03622	0.50044	3.36641	0.81989	0.03622	0.03622	0.03622	0.5695	0.03622	0.03622	0.03622	0.03622	0.03622	0.03622	0.03622	0.03622	0.03622	0.03622	0.03622	0.03622	0.03622
1302	2-hydroxyadipate	Lipid	Fatty Acid, Dicarboxylate	31934	LC/MS Polar	100001153	3000	161.046	18294-85-4	193530	C02360	HMDB00321	0.28193	0.28193	0.28193	0.28193	0.28193	0.28193	0.74018	0.28193	0.28193	0.28193	0.38093	0.28193	0.59898	0.51697	0.28193	0.61667	0.28193	0.42494	1.6446	0.28193	0.28193	0.28193	0.28193	0.28193	0.28193	0.28193	0.28193	0.28193	0.61642	0.28193	0.28193	0.28193	0.28193	0.28193	0.28193	4.21005	0.28193
1550	2-hydroxyarachidate*	Lipid	Fatty Acid, Monohydroxy	61700	LC/MS Neg	100019892	5990	327.29		5225199			0.90549	0.59445	0.70951	1.81993	0.79992	1.17466	0.61844	0.33835	0.84906	0.99935	1.4216	0.33835	1.31561	0.72457	1.56864	0.6015	0.62725	1.61113	1.64368	0.33835	0.68454	2.67377	1.07356	1.06662	0.33835	1.00192	1.85939	3.20358	0.68262	1.29509	0.33835	1.02167	0.3906	0.43434	0.86787	1.03589	0.61666
1502	2-hydroxybehenate	Lipid	Fatty Acid, Monohydroxy	57663	LC/MS Neg	100015637	6384	355.322		193484			1.18181	0.98471	0.89053	1.53588	0.88532	0.3694	0.97021	0.69488	0.94888	0.69207	1.35985	1.21283	1.64744	0.65616	0.81513	1.27168	0.37124	2.64723	1.97161	0.51281	0.9115	1.43663	1.08528	1.4313	0.5447	0.61794	2.40819	4.23266	0.66197	1.10014	1.5219	1.32507	0.99421	0.53921	1.0067	2.66827	0.89977
435	2-hydroxybutyrate/2-hydroxyisobutyrate	Amino Acid	Glutathione Metabolism	52281	LC/MS Polar	100008928	1258	103.04					0.7621	0.86825	0.78181	0.8637	0.542	1.46028	1.49435	0.87821	0.62681	0.7541	0.53478	0.47385	0.94245	1.63363	0.81568	1.3967	0.72758	1.53394	1.10269	1.5251	0.58685	0.85978	1.24713	1.52371	1.12863	0.82817	1.42723	1.88493	0.96622	1.99205	1.4047	1.39357	2.06745	0.35332	0.37922	3.70354	0.93237
1494	2-hydroxydecanoate	Lipid	Fatty Acid, Monohydroxy	42489	LC/MS Neg	100004089	4840	187.134	5393-81-7	21488			1.2773	0.63806	0.61867	0.98641	2.31933	0.73326	3.52768	1.84813	1.22631	0.54476	0.56143	0.61895	0.68175	3.22563	1.39406	2.19863	2.08546	3.31847	0.64548	0.39152	0.76704	0.53446	0.49837	0.47952	0.22532	2.17322	0.6983	0.09184	1.31841	1.24828	0.62496	0.699	1.0464	2.66763	2.56793	0.58092	0.31581
1298	2-hydroxyglutarate	Lipid	Fatty Acid, Dicarboxylate	52294	LC/MS Pos Early	100002070	958	166.071	40951-21-1	43	C02630	HMDB00606	1.23964	0.93863	0.70275	1.00813	1.013	0.7558	0.58273	0.80414	0.92034	1.46846	0.64917	1.19137	1.16639	1.04113	0.8533	0.96196	0.95589	1.00505	1.88604	0.53803	1.88168	0.21281	1.39919	0.21281	1.08169	0.738	1.097	4.79794	2.00713	0.50206	1.39896	0.21281	0.72315	0.61137	0.55861	7.90852	0.83769
3648	2-hydroxyhippurate (salicylurate)	Xenobiotics	Benzoate Metabolism	18281	LC/MS Neg	1869	2184	194.046	487-54-7	10253	C07588	HMDB00840	0.64355	4.26688	1.55822	0.46859	0.70688	1.61367	0.5941	0.71431	1.63677	0.57614	1.00077	2.62054	0.40771	0.44576	1.47024	0.94928	0.69762	1.82462	0.84434	0.04405	57.6178	1.47063	0.94717	0.17202	0.34218	0.67673	0.23584	0.10671	0.95217	0.7995	1.31494	0.9142	0.94458	7.73344	1.30199	15.4367	0.59219
4305	2-hydroxyibuprofen	Xenobiotics	Drug - Analgesics, Anesthetics	43330	LC/MS Neg	100004169	3462	221.118	51146-55-5	10443535		HMDB60920	0.12164	0.12164	0.12164	0.12164	0.12164	0.12164	0.12164	0.12164	0.12164	0.12164	0.12164	0.12164	0.12164	0.12164	0.12164	0.12164	0.12164	0.12164	0.12164	0.12164	0.12164	0.12164	0.12164	0.12164	0.12164	0.12164	0.12164	0.12164	0.12164	0.12164	0.12164	0.12164	0.43916	0.12164	0.12164	0.12164	0.12164
1547	2-hydroxylaurate	Lipid	Fatty Acid, Monohydroxy	52916	LC/MS Neg	100008934	5211	215.165	2984-55-6	97783			0.72675	0.75707	0.83416	1.59277	1.22444	0.69587	0.93505	1.19862	1.56627	0.9869	0.48003	1.01869	0.82498	2.12604	0.84788	1.45805	2.22651	1.1949	0.63231	1.44484	0.67199	1.44272	0.83312	0.67335	0.78039	0.77784	1.34075	0.96161	0.99595	1.00008	0.81904	0.6678	1.46512	1.45708	0.88578	0.3653	1.49095
1497	2-hydroxynervonate*	Lipid	Fatty Acid, Monohydroxy	61698	LC/MS Neg	100015638	6345	381.337		5312783			1.6094	0.91664	0.77282	1.43066	0.8149	0.92323	2.36135	0.65862	0.91503	0.93049	1.23572	0.60605	1.66759	1.06678	1.04173	1.48506	0.49004	2.39873	2.81496	0.80104	0.99476	1.05339	1.25285	1.39409	0.70002	0.65994	2.76932	7.48968	1.06057	0.9015	1.43136	1.64217	0.77487	0.72396	1.16876	2.8996	0.81212
1493	2-hydroxyoctanoate	Lipid	Fatty Acid, Monohydroxy	22036	LC/MS Neg	100000743	3736.8	159.103	617-73-2	94180		HMDB02264	1.55091	1.0065	0.42989	0.7369	0.98603	0.40452	2.11318	5.02322	2.20446	0.81805	0.64638	2.40846	0.70293	0.62151	0.99622	0.5948	1.43432	2.2115	0.97268	0.26605	0.85531	0.48122	0.69198	0.42155	0.56384	0.89386	0.34471	0.30923	1.22677	0.87657	0.95668	1.03483	0.55608	0.7608	2.23103	0.68498	2.00933
1499	2-hydroxypalmitate	Lipid	Fatty Acid, Monohydroxy	35675	LC/MS Neg	100001579	5511.2	271.228	764-67-0	92836		HMDB31057	0.58662	0.62298	0.70661	1.69724	0.54467	0.65178	1.04348	0.91156	0.93652	0.85513	0.95126	0.85277	0.98396	0.99493	0.69922	1.94321	0.82971	1.17404	2.1642	0.86421	0.81325	0.78298	1.48612	1.18731	0.66312	0.59019	2.64054	3.32752	0.78162	0.64144	0.9916	1.81398	1.27766	1.29337	0.63956	1.45452	0.55624
179	2-hydroxyphenylacetate	Amino Acid	Tyrosine Metabolism	1432	LC/MS Polar	235	858.6	151.04	614-75-5	11970	C05852	HMDB00669	0.25186	1.33058	0.25186	0.25186	1.17317	1.29283	1.00828	0.25186	1.23152	0.25186	1.99931	0.96218	0.98014	0.39119	1.07534	0.25186	0.25186	1.34281	1.1636	0.25186	1.03647	0.63671	1.69116	0.25186	1.0846	0.45412	1.00253	0.68183	2.43674	0.25186	0.95423	1.21549	0.8554	0.25186	0.58679	2.83464	1.91727
1501	2-hydroxystearate	Lipid	Fatty Acid, Monohydroxy	17945	LC/MS Neg	1239	5695	299.259	629-22-1	69417	C03045		0.39054	0.38852	0.59895	1.81707	0.55299	0.58146	0.71632	1.06595	0.96473	0.73378	0.81485	1.19117	1.19978	1.20014	0.66207	1.68084	0.94714	1.07736	1.98906	0.80565	0.71079	0.91107	1.23552	1.18301	0.4951	0.51761	2.02281	1.97235	0.66282	0.75339	0.90077	1.02165	1.17065	1.19141	0.5009	1.1079	0.4711
3857	2-isopropylmalate	Xenobiotics	Food Component/Plant	15667	LC/MS Polar	100000409	2605	175.061	3237-44-3	77	C02504	HMDB00402	2.51335	0.18564	0.18564	1.06856	0.31456	2.09792	0.92469	0.18564	0.18564	1.08699	0.68524	2.28735	0.33366	0.18564	0.71782	0.40697	0.18564	0.6574	0.18564	1.05693	3.78025	0.66391	0.18564	0.18564	14.9919	7.47434	0.88629	0.18564	0.5603	1.70507	0.18564	0.28891	0.18564	0.18564	0.37449	0.18564	11.0314
4154	2-keto-3-deoxy-gluconate	Xenobiotics	Food Component/Plant	48141	LC/MS Polar	100005946	1900	177.04	17510-99-5	161227	C00204	HMDB01353	1.02491	0.93718	1.39111	1.00434	1.13394	1.30272	1.52093	0.686	1.1863	1.30549	1.20071	0.81745	0.45662	1.23564	0.89589	0.96692	1.79251	1.40693	1.22981	1.04498	1.92555	1.01625	0.80155	0.72632	0.8598	0.76529	1.15516	0.97041	0.71294	1.48339	1.28392	1.60546	0.7328	0.94866	0.81695	1.56883	1.16872
2287	2-linoleoylglycerol (18:2)	Lipid	Monoacylglycerol	32506	LC/MS Neg	100000987	6250	279.233	3443-82-1	5365676		HMDB11538	0.50622	0.42814	1.19325	2.11816	0.31202	1.07517	1.68347	1.15129	1.26727	0.36518	0.16166	1.33304	0.81421	0.79224	0.35836	1.08871	0.62554	0.39532	1.71763	4.70083	1.03737	0.98238	0.44247	1.17586	0.42853	0.71318	1.08634	2.22338	0.36019	1.46142	0.43503	0.63535	0.7284	0.43871	0.40209	0.22738	0.78322
4293	2-methoxyacetaminophen glucuronide*	Xenobiotics	Drug - Analgesics, Anesthetics	33161	LC/MS Neg	100001795	1633	356.099		14367271			0.09968	0.76683	0.09968	0.09968	0.09968	0.09968	0.09968	0.09968	0.09968	0.09968	0.09968	0.09968	0.09968	0.09968	0.09968	0.49612	0.09968	0.45075	1.21283	0.40317	0.09968	0.09968	0.09968	0.30494	0.09968	0.09968	0.09968	0.09968	0.09968	0.09968	0.09968	0.09968	0.09968	0.09968	0.09968	0.09968	0.09968
4292	2-methoxyacetaminophen sulfate*	Xenobiotics	Drug - Analgesics, Anesthetics	47031	LC/MS Neg	100001793	1949	260.023		86290014			0.15599	0.57061	0.15599	0.15599	0.15599	0.15599	0.15599	0.15599	0.15599	0.15599	0.15599	0.15599	0.15599	0.15599	0.15599	0.28453	0.15599	0.15599	2.2797	0.42799	0.15599	0.15599	0.15599	0.15599	0.15599	0.15599	0.15599	0.15599	0.15599	0.15599	0.15599	0.15599	0.15599	0.15599	0.15599	0.15599	0.15599
4803	2-methoxyresorcinol sulfate	Xenobiotics	Chemical	48445	LC/MS Neg	100006184	1863	218.997	1446269-78-8				1.66207	8.07926	0.47841	0.28293	0.09514	0.97978	0.48411	1.99699	0.37367	0.09514	0.29606	2.72727	5.07437	0.09514	1.75964	0.59963	0.09514	0.09514	5.56527	0.09514	1.8985	0.09514	0.09514	0.09514	0.09514	0.4572	0.09514	0.09514	0.85881	0.75904	3.65421	0.09514	0.9057	0.09514	1.48167	0.87969	2.01344
295	2-methylbutyrylcarnitine (C5)	Amino Acid	Leucine, Isoleucine and Valine Metabolism	45095	LC/MS Pos Early	100001509	3050	246.17	31023-25-3	6426901		HMDB00378	0.79708	0.83687	0.67087	0.57594	0.40033	0.93825	2.13237	0.54911	0.54018	0.24297	1.27508	0.42411	0.56267	1.62433	0.51195	1.33205	2.24464	1.28028	1.70448	0.4618	1.34675	0.66032	0.58529	0.78259	1.07158	0.81653	1.36836	1.50635	1.33311	1.62707	2.57454	0.78901	0.75042	1.32889	0.71083	1.3432	1.00769
2286	2-oleoylglycerol (18:1)	Lipid	Monoacylglycerol	21232	LC/MS Neg	100000943	6500	281.249	3443-84-3	5319879		HMDB11537	2.1706	0.96976	0.5117	2.80816	0.44953	0.67652	0.82246	1.69082	1.06482	0.09707	0.40073	0.36363	2.16834	0.31832	0.22294	0.38601	0.09707	1.32223	0.09707	10.6723	3.22737	1.44477	0.09707	1.98559	0.09707	0.20237	1.0493	3.60299	1.30168	1.81738	0.09707	0.09707	0.23734	0.09707	1.69677	0.09707	0.77607
3480	2'-O-methylcytidine	Nucleotide	Pyrimidine Metabolism, Cytidine containing	57554	LC/MS Pos Early	100010895	2411	258.108	2140-72-9	150971			0.22523	0.22523	0.22523	1.01875	0.7082	0.54498	2.35198	2.96185	1.06993	0.52377	0.22523	1.77157	0.73133	1.29539	0.75143	1.97943	0.47296	0.22523	1.20543	0.22523	1.71862	0.22523	2.68151	0.22523	2.33503	1.02928	1.242	1.94776	0.22523	0.22523	0.96154	0.22523	2.01704	0.53907	0.22523	1.24245	1.30315
3443	2'-O-methyluridine	Nucleotide	Pyrimidine Metabolism, Uracil containing	57655	LC/MS Neg	100010896	1831	257.078	2140-76-3	102212			2.06399	2.24278	0.63822	0.73519	0.91671	0.33125	1.41642	1.74794	0.95314	1	0.89904	0.6982	1.20177	0.9783	0.88538	0.84497	0.95578	0.8445	1.47342	1.10812	2.12275	1.72426	0.96143	0.89065	1.14505	0.43894	0.54681	1.36553	0.83911	0.84421	1.05178	0.77854	6.739	0.58626	1.29831	2.52437	0.34808
365	2-oxoarginine*	Amino Acid	Urea cycle; Arginine and Proline Metabolism	55072	LC/MS Pos Early	100002784	1760	174.087	3715-10-04	558	C03771	HMDB04225	1.15577	0.53998	0.71712	1.1058	1.4464	0.94474	4.24247	2.29758	0.74492	0.98191	1.8106	3.33215	0.50811	0.40819	0.63258	1.9923	0.69713	2.40603	2.70982	0.5057	2.60929	0.8977	1.1387	0.3678	0.8798	2.69482	0.91387	1.26009	2.00373	2.01415	1.36545	0.76212	0.66768	1.04914	1.78306	3.5321	0.94541
2029	2-palmitoleoyl-GPC (16:1)*	Lipid	Lysophospholipid	47118	LC/MS Neg	100001561	5720	568.326				HMDB10383	0.36857	0.35631	1.30171	2.56789	0.57565	0.65954	0.13502	0.40128	0.60679	1.47289	1.8462	0.13502	3.06439	0.13502	0.90467	0.13502	0.43868	0.13502	0.59818	0.55542	1.01352	3.5444	0.13502	0.32332	0.13502	0.94551	4.23071	0.13502	0.16204	0.89724	0.79936	0.2426	0.13502	0.13502	0.82578	0.13502	1.32231
2027	2-palmitoyl-GPC (16:0)*	Lipid	Lysophospholipid	35253	LC/MS Neg	100001562	6215	570.341		15061532		HMDB61702	0.5594	0.52744	1.39811	1.73789	0.9691	0.79062	0.56328	0.58454	0.96892	1.18429	1.61231	0.82654	2.05058	0.77098	0.84865	0.37043	0.97234	0.61273	0.69261	1.01226	0.54085	2.62265	0.38451	0.7801	0.45827	0.48702	1.90624	1.17809	0.57175	1.17721	1.28477	0.88991	0.76094	0.55044	0.68549	0.29246	1.09188
3766	2-piperidinone	Xenobiotics	Food Component/Plant	43400	LC/MS Pos Early	100004295	1675	100.076	675-20-7	12665		HMDB11749	4.17224	1.67659	7.84368	2.8427	0.27751	7.60976	0.15226	0.59741	0.2191	0.34249	0.04636	3.99569	7.44977	0.97585	32.0536	2.17766	3.53581	0.25151	4.91433	0.29977	9.37075	0.41877	0.24185	0.54963	0.40002	0.42342	0.1983	0.04636	0.3961	0.3588	2.89205	0.22407	15.9515	0.23255	0.4509	0.93095	0.7755
2082	2-stearoyl-GPE (18:0)*	Lipid	Lysophospholipid	41220	LC/MS Neg	100003901	6350	480.31				HMDB11129	0.54909	0.40183	1	1.72031	0.78334	2.59844	1.4886	0.77137	0.79424	1.59236	1.48539	1.76745	1.34972	0.69094	0.69972	0.67643	1.99496	0.47353	0.96038	0.67521	0.60119	2.70421	0.59118	0.61114	1.05377	0.86955	1.745	1.31515	0.79915	1.00102	1.70904	0.94478	0.88554	0.45472	0.59015	0.65867	1.17614
3728	3-(3-hydroxyphenyl)propionate	Xenobiotics	Benzoate Metabolism	35635	LC/MS Neg	100001624	1980	165.056	621-54-5	91	C11457	HMDB00375	0.12797	1.25758	0.12797	0.27717	0.3385	1.77012	0.12797	0.98738	0.12797	0.12797	0.12797	0.12797	5.13711	0.12797	0.68051	0.12797	0.12797	0.12797	1.56529	0.12797	2.5959	0.12797	0.12797	0.18211	0.12797	0.12797	0.12797	0.12797	1.80975	3.32666	0.12797	0.12797	0.12797	0.12797	0.18822	0.12797	2.71527
144	3-(4-hydroxyphenyl)lactate	Amino Acid	Tyrosine Metabolism	32197	LC/MS Neg	240	1379	181.051	6482-98-0	9378	C03672	HMDB00755	0.90394	1.41131	0.82297	0.51124	0.91939	0.8367	1.37877	0.97561	0.76457	0.96225	0.99577	0.83798	0.78243	1.57335	0.77087	0.81884	1.11254	1.29685	1.69918	1.73546	1.25878	1.82052	0.75389	0.70202	1.27182	0.77578	1.17968	0.55366	0.88466	1.27852	1.14288	0.80948	0.7759	0.93341	1.12248	2.74777	0.83717
4294	3-(cystein-S-yl)acetaminophen*	Xenobiotics	Drug - Analgesics, Anesthetics	34365	LC/MS Pos Early	100001797	2420	271.075		5233914			0.08508	0.08508	0.08508	0.08508	0.08508	0.08508	0.08508	0.08508	0.08508	0.08508	0.08508	0.08508	0.08508	0.08508	0.08508	0.30654	0.08508	0.08508	0.08508	0.08508	0.08508	0.08508	0.08508	0.08508	0.08508	0.08508	0.08508	0.08508	0.08508	0.08508	0.08508	0.08508	0.08508	0.08508	0.08508	0.08508	0.08508
4288	3-(N-acetyl-L-cystein-S-yl) acetaminophen	Xenobiotics	Drug - Analgesics, Anesthetics	45721	LC/MS Neg	2048	2094	311.071	52372-86-8	83967			0.13798	0.53472	0.13798	0.13798	0.13798	0.13798	0.13798	0.13798	0.13798	0.13798	0.13798	0.13798	0.13798	0.13798	0.13798	0.81472	0.13798	0.22935	1.7445	0.9737	0.13798	0.13798	0.13798	0.54432	0.13798	0.13798	0.13798	0.13798	0.13798	0.13798	0.13798	0.13798	0.13798	0.13798	0.13798	0.13798	0.13798
3740	3,7-dimethylurate	Xenobiotics	Xanthine Metabolism	34399	LC/MS Neg	100001398	1418.2	195.052	13087-49-5	83126	C16360	HMDB01982	0.19722	0.19722	0.19722	0.2408	0.60162	0.19722	0.19722	1.36238	0.29604	1.52772	0.19722	0.86967	0.36625	0.19722	0.3711	0.19722	0.19722	0.19722	0.83484	0.19722	0.19722	0.19722	0.19722	0.19722	0.19722	1.01454	0.19722	0.19722	0.85198	0.19722	0.19722	0.19722	0.28467	0.19722	0.19722	2.01797	0.19722
4698	3-acetylphenol sulfate	Xenobiotics	Chemical	48693	LC/MS Neg	100004326	2477	215.002					0.19532	0.19532	0.19532	0.57417	0.2729	1.7287	0.19532	2.14412	1.12457	0.39399	0.19532	0.19532	5.78575	0.19532	1.13464	0.19532	0.19532	0.19532	1	0.19532	3.90406	0.19532	0.19532	0.19532	0.19532	0.19532	0.19532	0.19532	0.63617	0.27866	4.1284	0.19532	0.92236	0.19532	0.98899	0.19532	0.5409
3494	3-aminoisobutyrate	Nucleotide	Pyrimidine Metabolism, Thymine containing	1566	LC/MS Pos Early	1114	2190	104.071	10569-72-9;214139-20-5	64956	C05145	HMDB03911	1.28104	1.39257	0.64439	2.04671	1.11578	0.70734	0.95812	0.59155	1.66792	0.84908	0.96521	0.52955	1.27115	1.7095	1.49524	0.85426	0.94779	1.3106	0.5584	1.18877	0.73112	1.20535	1.86014	1.91567	0.64798	0.81239	1.04826	3.3188	0.34409	0.79761	1.8189	1.5836	1.90321	1.61808	0.41745	0.42434	2.3834
2542	3beta-hydroxy-5-cholestenoate	Lipid	Sterol	54805	LC/MS Neg	100006370	5398	415.322	6561-58-6	165511	C17333		0.55378	0.25713	0.64751	0.71492	0.5763	0.22005	1.33792	0.66709	0.65098	0.88588	0.65566	0.95011	0.57561	1.49177	0.25533	1.9144	1.60672	1.62099	1.15634	1.06784	0.32747	1.81164	0.99506	1.66392	0.50086	0.12764	1.3584	0.97189	0.72568	0.41155	0.90518	1.24335	1.44024	0.91094	0.61909	1.54199	0.21287
1330	3-carboxy-4-methyl-5-pentyl-2-furanpropionate (3-Cmpfp)**	Lipid	Fatty Acid, Dicarboxylate	61871	LC/MS Neg	100020004	4000	267.124		194501			0.96369	1.81121	1.17782	0.41539	1.02141	0.62249	0.13127	1.07825	0.86716	1.46393	0.19272	1.10998	0.58867	0.77208	1.5636	0.26231	1.76827	1.21647	0.73365	0.59109	0.63409	1.33534	0.45762	0.56679	0.12708	0.85675	0.29848	0.32555	0.61413	0.88645	1.08784	0.36964	0.82448	3.77718	0.86151	0.20861	0.6444
1329	3-carboxy-4-methyl-5-propyl-2-furanpropanoate (CMPF)	Lipid	Fatty Acid, Dicarboxylate	31787	LC/MS Neg	100001178	2800	239.092	86879-39-2	123979		HMDB61112	2.75569	3.5846	6.13729	0.93189	5.48299	1.88177	2.03298	4.27504	3.64855	4.27476	1.91601	1.39297	4.5013	0.45356	2.69352	2.03621	0.46512	3.54621	0.72199	0.22824	0.80419	0.36556	4.00476	0.16775	0.75251	0.29493	0.7096	2.99433	4.37752	1.5946	3.66185	7.63488	4.48819	5.60012	0.22136	1.49457	2.43798
300	3-hydroxy-2-ethylpropionate	Amino Acid	Leucine, Isoleucine and Valine Metabolism	32397	LC/MS Neg	100001170	975	117.056	4374-62-3	188979		HMDB00396	0.70094	1.01779	0.71667	0.57438	0.69743	0.85635	0.91845	0.60411	0.35682	0.82098	0.49726	0.55541	0.72844	1.18338	0.36551	0.81507	0.71761	0.64689	2.3247	0.62899	1.29687	1.08812	0.7192	0.73083	0.65072	0.6758	0.63185	1.1372	1.05917	1.37901	1.44771	0.94517	0.86597	1.30729	0.5394	1.40798	0.54981
2514	3-hydroxy-3-methylglutarate	Lipid	Mevalonate Metabolism	531	LC/MS Polar	112	2850	161.046	503-49-1	1662	C03761	HMDB00355	1.03036	0.79917	0.64663	1.13347	0.96549	0.84107	0.78148	1.3668	1.06603	1.24726	0.88016	1.371	0.824	0.83259	1.05124	0.96016	0.68472	0.93728	2.88894	0.8375	2.81325	0.79786	0.71733	0.65154	1.03526	1.2451	1.12586	1.29506	1.13099	2.5431	0.86313	0.5685	1.12469	1.20671	0.77245	2.10362	17.0469
1303	3-hydroxyadipate*	Lipid	Fatty Acid, Dicarboxylate	62069	LC/MS Polar	100004396	3131	161.046		151913		HMDB00345	0.2577	0.81862	0.2577	0.2577	0.2577	0.2577	0.30087	0.51784	0.2577	0.2577	0.2577	1.21037	0.90068	0.2577	0.62086	1.36052	0.2577	1.07051	0.2577	0.2577	0.2577	0.57142	0.44875	0.55465	0.2577	0.61922	0.2577	0.38836	1.78518	0.2577	0.84038	0.2577	0.2577	0.43517	1.21144	1.12004	0.2577
1474	3-hydroxybutyrate (BHBA)	Lipid	Ketone Bodies	542	LC/MS Polar	254	1444	103.04	625-72-9	441	C01089	HMDB00357	0.61345	0.38334	0.58153	0.77026	0.35955	0.80587	0.50394	0.7879	1.03206	0.40157	0.62273	0.88678	0.64947	2.98167	0.49741	8.63353	0.48142	1.85198	0.4414	0.58673	0.61718	0.72251	17.1864	4.50572	0.36431	0.39241	0.88274	0.86153	0.88073	1.5025	1	11.7711	7.89088	15.5733	0.288	6.82451	0.86731
1414	3-hydroxybutyrylcarnitine (2)	Lipid	Fatty Acid Metabolism(Acyl Carnitine)	52984	LC/MS Pos Early	100009271	2340	248.149				HMDB13127	0.35416	1.03194	0.21321	0.71832	0.54242	0.27602	1.19082	0.42069	0.50379	0.83115	0.61133	0.67001	0.54755	2.62518	0.65118	1.28585	1.21622	1.36251	0.80216	0.48686	0.88555	0.34092	1.43765	0.70513	0.62288	0.35586	0.81473	1.44394	1.34033	1.55507	0.82055	1.01135	2.01142	3.27034	0.36298	3.30711	0.8074
3754	3-hydroxycotinine glucuronide	Xenobiotics	Tobacco Metabolite	43470	LC/MS Neg	100004494	1745	367.115	132929-88-5	183115		HMDB01204	0.48054	0.83832	0.2511	0.2511	0.2511	0.2511	0.2511	0.2511	0.2511	0.2511	0.2511	0.2511	0.2511	0.2511	0.2511	0.2511	0.2511	0.2511	0.2511	0.2511	0.2511	0.2511	0.2511	0.2511	0.2511	0.2511	0.2511	0.2511	0.2511	0.2511	8.00303	0.2511	0.2511	0.2511	0.2511	0.2511	0.2511
1509	3-hydroxydecanoate	Lipid	Fatty Acid, Monohydroxy	22053	LC/MS Neg	100000997	4634.7	187.134	5561-87-5	26612		HMDB02203	0.74682	0.56717	0.71793	0.90018	0.676	0.75373	1.00472	1.2763	2.39017	0.55686	1.15282	1.35484	0.84928	0.93233	3.48557	1.12791	0.784	2.63243	0.3945	0.79568	0.53358	1.23532	1.31672	1.1358	0.27995	1.152	2.02713	0.72505	1.77841	2.08886	1.05456	2.69854	2.06901	1.43924	2.15521	3.42463	0.41875
1507	3-hydroxyhexanoate	Lipid	Fatty Acid, Monohydroxy	53230	LC/MS Neg	100006367	1725	131.071	10191-24-9	151492			0.45075	0.82175	0.49216	1.01786	0.8445	0.80099	1.89684	0.73875	1.05987	0.87186	1.23819	1.42353	1.9666	1.86271	1.15882	1.85591	0.96654	1.27604	1.00059	0.54205	0.71112	1.56219	2.11313	1.14605	1.10562	0.79777	0.90234	1.33971	1.71579	0.99623	0.85889	1.39332	1.65745	1.4368	0.51979	2.69144	0.2667
3649	3-hydroxyhippurate	Xenobiotics	Benzoate Metabolism	39600	LC/MS Neg	100002122	1687	194.046	1637-75-8	450268		HMDB06116	0.03585	0.74442	0.03585	0.03585	0.03585	1.4145	0.03585	1.25905	0.03585	0.03585	0.03585	0.25703	4.10196	0.33577	1.10959	0.03585	0.44988	0.03585	1.13837	0.03585	3.72266	0.03585	0.03585	0.03585	0.03585	0.03585	0.03585	0.03585	1.74931	2.22098	0.18286	0.03585	0.04854	0.03585	0.34943	0.03585	1.66181
317	3-hydroxyisobutyrate	Amino Acid	Leucine, Isoleucine and Valine Metabolism	1549	LC/MS Polar	111	1619	103.04	2068-83-9	87	C06001	HMDB00336	0.82564	0.67675	0.54624	0.57364	0.69278	0.96722	0.84233	0.64508	0.60577	1.14903	0.70165	0.33009	0.66751	1.09383	0.69457	1.69028	1.375	1.43768	1.3863	1.14626	0.83619	1.02419	0.4528	0.86401	0.93416	0.79571	1.02444	0.88187	0.57559	1.53384	0.89904	1.46617	1.98717	1.80694	0.63208	2.0444	0.61774
1512	3-hydroxylaurate	Lipid	Fatty Acid, Monohydroxy	32457	LC/MS Neg	100001112	5175	215.165	53941-38-1	94216		HMDB00387	0.45308	0.40497	0.48408	2.09136	0.49701	0.51396	0.96554	1.8403	1.56865	0.37025	0.48859	1.24876	0.91603	1.25826	1.2077	1.83593	1.84008	2.15384	0.62587	1.06631	0.98855	0.63706	2.11556	2.78638	0.312	0.60764	1.84544	1.68527	3.37852	0.98831	0.9273	2.43319	7.4246	3.95529	0.66833	6.17577	0.38888
1508	3-hydroxyoctanoate	Lipid	Fatty Acid, Monohydroxy	22001	LC/MS Neg	100000773	3446	159.103	88930-08-9	26613		HMDB01954	0.88605	0.85948	0.71885	1.23012	0.64336	1.07724	1.62924	1.24517	3.6718	0.79317	1.41368	2.00482	1.41984	2.65262	5.83213	1.25698	0.99109	2.70794	0.45099	1.05005	0.75604	1.67512	1.18924	0.80959	0.31636	1.11412	1.69427	0.54679	1.16105	2.89064	1.48597	2.36222	1.52942	1.75987	2.23301	2.23396	0.20779
1510	3-hydroxyoleate*	Lipid	Fatty Acid, Monohydroxy	61843	LC/MS Neg	100019966	5508	297.244					0.33013	0.25036	0.33387	1.86698	0.0529	0.59703	0.67151	0.70111	1.22414	0.0529	0.0529	1.09417	0.93748	1.52716	0.78666	1.44873	0.67319	1.45252	1.14529	0.0529	0.44027	0.6437	0.71663	1.12979	0.20999	0.6979	1.39104	2.35076	0.36654	0.82234	0.8029	1.69231	1.55626	1.84137	0.37232	2.1923	0.18442
4804	3-hydroxypyridine sulfate	Xenobiotics	Chemical	48448	LC/MS Neg	100006098	1595.5	173.987	1955-23-3				2.03524	0.70458	0.56114	13.1011	1.05332	44.5267	6.97861	27.1241	20.5771	0.71898	4.47321	0.47841	53.8705	0.7067	16.618	0.35568	0.28491	0.70852	1.21149	0.02302	33.3223	1.05982	0.02302	0.02302	0.27306	1.48951	0.18655	0.02302	0.18157	0.36319	38.2161	0.95861	19.5098	0.13746	18.632	0.42276	2.81366
1511	3-hydroxysebacate	Lipid	Fatty Acid, Monohydroxy	31943	LC/MS Neg	100001145	1282	217.108	73141-46-5	3017884		HMDB00350	0.22198	1.2318	0.22198	0.33907	0.73391	0.33092	2.78058	0.22198	1.22288	0.22198	1.04953	0.99563	0.74974	3.14488	0.70543	3.21166	0.23267	0.55688	0.30011	0.22198	0.88036	1.73652	0.22198	0.22198	1.23653	0.22198	0.54291	0.22198	0.66355	1.47441	1.55442	8.18654	1.89503	0.83114	1.19275	1.65269	0.22198
4094	3-hydroxystachydrine*	Xenobiotics	Food Component/Plant	62062	LC/MS Pos Early	100020203	1049	160.097		442640			0.37684	0.88316	0.29575	0.06569	3.63518	1.62606	1.46224	0.81545	0.08468	6.07582	6.1617	0.49257	0.27165	0.10604	4.74159	8.34306	0.11137	4.1191	17.7314	0.06441	23.1264	1.44888	0.9967	1.02182	0.81534	5.15086	1.0033	0.1336	0.47295	17.9029	0.28923	0.54554	0.04249	0.05866	5.72819	0.51024	7.79189
250	3-indoxyl sulfate	Amino Acid	Tryptophan Metabolism	27672	LC/MS Neg	100000467	2222.2	212.002	2642-37-7	10258		HMDB00682	1.79372	1.79113	1.21005	0.12864	2.19745	0.80179	0.82818	0.81909	0.01378	1.43957	0.65594	0.70982	1.99872	1.20174	2.18681	0.27583	1.07467	0.95291	0.1835	0.00068	1.94689	0.03459	0.00068	0.00068	0.20767	0.0115	0.36806	0.00068	1.48579	0.44845	0.8949	0.79118	1.05828	1.09391	1.32653	0.00581	1.25414
3705	3-methoxycatechol sulfate (1)	Xenobiotics	Benzoate Metabolism	48763	LC/MS Neg	100006375	2163	218.997					1.67236	1.52994	1.77411	0.57942	0.56649	1.18438	0.30958	1.372	1.52712	0.92359	0.36438	1.36208	2.40481	0.05684	0.88797	1.44639	0.23938	0.07726	15.4806	0.05684	7.54318	0.26471	0.05684	0.05684	0.19868	1.91856	0.05684	0.05684	0.46446	2.3324	1.46831	0.44301	1.47578	1.08131	3.6284	0.05684	5.03563
164	3-methoxytyramine sulfate	Amino Acid	Tyrosine Metabolism	44618	LC/MS Neg	100004634	1722	246.044					1.75012	1.65948	0.80871	1.76642	1.48107	0.23541	2.81723	1.19262	1.85417	1.35215	2.06544	1.33836	2.25593	0.52897	2.22911	0.99874	0.4803	2.05372	1.95224	0.87189	2.26683	1.03962	2.25284	0.75809	3.05871	2.0921	2.45183	1.65566	3.66459	0.56879	0.91308	0.23541	0.31088	0.27718	1.02091	3.4462	0.23541
162	3-methoxytyrosine	Amino Acid	Tyrosine Metabolism	12017	LC/MS Pos Early	1342	2555	212.092	300-48-1	1670		HMDB01434	2.23248	1.80739	0.82152	1.52588	1.10278	0.84387	1.01837	1.16256	1.16989	0.9778	1.37975	1.54217	0.81442	1.20788	0.60342	1.06987	1.3952	1.04511	1	1.08693	0.73359	1.35846	1.11894	0.89002	1.48444	0.92537	1.07891	0.91967	1.18518	0.919	1.32785	1.12152	0.94492	0.89495	1.09783	0.50132	0.66453
3678	3-methyl catechol sulfate (1)	Xenobiotics	Benzoate Metabolism	46165	LC/MS Neg	100004112	2790	203.002					2.35207	0.25583	0.11362	1.83187	1.60146	2.75632	0.44609	3.76821	4.1692	0.76257	0.49966	0.3978	6.53635	0.76576	1.31258	0.23393	4.21651	0.88518	0.26922	0.02361	6.0103	0.30254	0.16955	0.02361	0.02361	0.42071	0.13366	0.02361	0.06629	0.04076	5.7101	0.18173	2.68584	0.02361	1.71363	0.21528	0.61322
3679	3-methyl catechol sulfate (2)	Xenobiotics	Benzoate Metabolism	46164	LC/MS Neg	100004110	2860	203.002					0.24246	0.09154	0.09154	0.40617	0.09154	1.05323	0.09154	1.08001	0.73774	0.09154	0.09154	0.09154	3.00448	0.09154	0.44904	0.09154	0.44264	0.09154	0.09154	0.09154	2.61171	0.09154	0.09154	0.09154	0.09154	0.09154	0.09154	0.09154	0.09154	0.09154	2.67484	0.09154	0.66471	0.09154	0.60147	0.09154	0.09154
312	3-methyl-2-oxobutyrate	Amino Acid	Leucine, Isoleucine and Valine Metabolism	44526	LC/MS Neg	100000936	1465	115.04	3715-29-5	49	C00141	HMDB00019	0.76775	0.82285	0.66513	0.88857	0.96862	1.09114	0.88962	0.76767	0.77988	1.19255	0.72026	0.80428	1.04399	1.17267	1.19181	0.9151	1.30119	1.06683	1.0196	1.41704	0.62875	0.96789	0.94227	0.86096	0.97294	0.75225	1.27502	1.46092	0.72056	1.43878	1.29443	1.08679	1.08359	1.40268	0.69711	1.15798	1.04741
292	3-methyl-2-oxovalerate	Amino Acid	Leucine, Isoleucine and Valine Metabolism	15676	LC/MS Neg	100000036	2064.2	129.056	1460-34-0;51829-07-3	47	C00671	HMDB03736	0.92794	0.62515	0.68048	0.82259	0.91423	1.08933	0.97263	0.70774	0.79822	1.15684	0.5963	0.65311	1.09706	1.69488	1.33987	0.80138	1.5143	1.37716	0.43547	1.09669	0.58804	1.77293	0.90607	0.95922	0.78495	0.64539	1.028	0.99956	0.7327	1.49497	1.97894	1.14901	1.21214	1.04402	0.44798	0.71067	1.08324
3471	3-methylcytidine	Nucleotide	Pyrimidine Metabolism, Cytidine containing	35132	LC/MS Pos Early	100001466	2176	258.108	21028-20-6	159649			1.23762	0.57034	1.06022	1.35161	0.63173	0.46969	0.55029	1.63706	0.92836	0.53675	1.81709	1.07978	0.46969	1.03135	0.72841	1.53583	0.83114	1.43408	2.02787	1.13224	1.25558	1.32859	0.46969	0.46969	0.70924	0.80973	0.66765	0.52274	1	0.46969	1.05798	1.60558	1.03242	0.46969	1.30464	0.8393	1.16473
276	3-methylglutaconate	Amino Acid	Leucine, Isoleucine and Valine Metabolism	57747	LC/MS Polar	100002458	2700	99.0452	5746-90-7	1551553		HMDB00522	1.39486	1.92633	0.8033	0.75603	0.52507	1.00223	0.56346	0.77611	0.51822	0.72311	1.13093	0.75749	1.62103	0.58549	3.0924	0.69754	0.65375	0.89464	1.03346	0.53458	0.83754	0.45159	0.71955	0.57393	3.22438	0.59921	2.61936	1.18897	6.2787	1.01182	1.70559	1.02565	0.80595	0.91009	0.47641	4.30448	0.52081
280	3-methylglutarylcarnitine (2)	Amino Acid	Leucine, Isoleucine and Valine Metabolism	46548	LC/MS Pos Early	100005850	2687	290.16		128145		HMDB00552	2.87308	3.00506	1.15279	1.24599	0.94974	1.74185	0.45687	0.15288	0.61855	1.09516	1.32044	0.15288	1.68583	0.40865	4.53673	0.64622	0.63042	0.59881	0.49694	0.5522	0.15288	0.15288	0.33306	0.34254	2.81816	0.36879	1.95588	0.25826	7.96708	1.29437	1.71788	0.57297	0.71172	1.01016	0.64864	0.69552	0.45132
67	3-methylhistidine	Amino Acid	Histidine Metabolism	15677	LC/MS Neg	100000042	906.3	168.078	368-16-1	64969	C01152	HMDB00479	3.63789	0.38298	0.81012	1.05073	0.84256	0.7189	0.27124	0.94449	2.07021	0.42499	2.29013	0.04563	0.053	0.40962	0.20403	0.43455	0.79243	0.61168	0.38967	0.29187	1.81359	1.04544	0.04904	0.0775	0.0485	2.24777	0.27605	0.14831	1.77564	0.26917	1.91218	1.4866	0.04813	0.59022	0.72838	0.77701	0.20646
3743	3-methylxanthine	Xenobiotics	Xanthine Metabolism	32445	LC/MS Neg	100001108	1700	165.042	1076-22-8	70639	C16357	HMDB01886	0.09591	0.09591	0.09591	0.30769	0.91829	0.09591	0.09591	0.91267	0.09591	2.18382	0.09591	1.53241	0.59203	0.09591	0.09591	0.10892	0.51215	0.09591	3.99599	0.09591	1.68049	0.18648	0.09591	0.09591	0.09591	1.16254	0.09591	0.37308	2.44171	0.09591	0.23111	0.5568	0.09591	0.25033	0.77475	4.11209	0.09591
931	3-phosphoglycerate	Carbohydrate	Glycolysis, Gluconeogenesis, and Pyruvate Metabolism	1414	LC/MS Pos Early	132	590	187	80731-10-8	724	C00597	HMDB00807	0.58613	3.39939	1.69665	1.89202	0.4062	1.36279	0.27155	0.27155	0.56429	0.27155	0.84931	1.6879	0.88741	0.52795	0.27155	0.66233	1.37765	1.27203	2.8117	1.92113	0.27155	0.88731	0.27155	2.37982	0.72254	0.88228	1.06927	0.27155	0.94702	1.78808	1.66357	0.27155	0.43353	0.27155	0.27155	8.46723	1.27918
3458	3-ureidopropionate	Nucleotide	Pyrimidine Metabolism, Uracil containing	3155	LC/MS Pos Early	1053	875	133.061	462-88-4	111	C02642	HMDB00026	1.72111	0.88398	0.66743	1.26768	0.9464	0.46481	4.58921	2.78651	0.50006	0.81058	0.72138	1.46727	1.14644	0.80573	1.16329	1.14336	1.09607	1.66671	7.71387	1.88792	6.94699	0.75183	5.32402	2.68116	3.60424	1.31969	1.56215	16.7892	2.16297	0.58034	0.30663	0.30663	0.43054	0.56945	1.67165	65.5041	1.06554
416	4-acetamidobutanoate	Amino Acid	Polyamine Metabolism	1558	LC/MS Pos Early	1113	1350	146.081	3025-96-5	18189	C02946	HMDB03681	0.66045	0.36973	0.68351	1.07576	1.60498	0.80519	1.06965	1.16981	1.89272	1.71108	1.0582	1.00862	1.01272	0.52641	1.57026	1.08838	0.93829	1.14953	2.53559	0.77177	1.96977	0.95445	0.97463	0.26724	0.9659	1.02488	1.05476	1.7654	1.35841	0.6705	0.8487	0.77883	1.07692	1.06452	0.49647	4.3882	0.73918
4287	4-acetamidophenol	Xenobiotics	Drug - Analgesics, Anesthetics	12032	LC/MS Neg	1383	2173.7	150.056	103-90-2	1983	C06804	HMDB01859	0.01521	1.9409	0.01521	0.01521	0.01521	0.01521	0.01521	0.01521	0.01521	0.01521	0.01521	0.01521	0.01521	0.01521	0.01521	1.02772	0.01521	0.57828	2.40082	1.32083	0.2077	0.01521	0.01521	0.96832	0.01521	0.01521	0.01521	0.01521	0.01521	0.01521	0.01521	0.01521	0.01521	0.01521	0.01521	0.21322	0.01521
4290	4-acetamidophenylglucuronide	Xenobiotics	Drug - Analgesics, Anesthetics	15736	LC/MS Neg	100000043	1400	326.088	120595-80-4	83944		HMDB10316	0.00881	1	0.00881	0.00881	0.00881	0.00881	0.00881	0.00881	0.00881	0.03275	0.00881	0.00881	0.00881	0.00881	0.00881	1.64254	0.00881	1.14549	8.72153	0.97722	0.00881	0.00881	0.01815	0.67683	0.00881	0.00881	0.00881	0.03587	0.0108	0.00881	0.00881	0.00881	0.00881	0.00881	0.00881	0.00881	0.00881
4289	4-acetaminophen sulfate	Xenobiotics	Drug - Analgesics, Anesthetics	37475	LC/MS Neg	2049	1792	230.013	10066-90-7;32113-41-0	83939	C06804	HMDB59911	0.00888	6.95229	0.00888	0.00888	0.00888	0.00888	0.00888	0.06377	0.00888	0.1234	0.00888	0.00888	0.00888	0.04169	0.00888	2.22183	0.00888	1.28447	17.4505	3.55924	0.00888	0.00888	0.11111	2.28578	0.00888	0.00888	0.00888	0.02728	0.10164	0.00888	0.00888	0.00888	0.00888	0.00888	0.00888	0.07946	0.02004
3689	4-acetylphenol sulfate	Xenobiotics	Benzoate Metabolism	44620	LC/MS Neg	100000711	2375	215.002		4684006			2.32069	0.38765	0.71112	0.41094	1.51561	0.83843	0.21192	1	0.36086	1.51945	0.21192	0.88545	1.39575	0.98168	1.50891	0.25367	0.55414	3.22546	0.9331	0.49899	4.73212	2.47538	0.21192	0.21192	0.57074	1.40944	0.21192	0.21192	0.91316	1.09558	2.26716	0.21192	0.75891	0.21192	0.5181	0.21192	0.92385
4116	4-allylphenol sulfate	Xenobiotics	Food Component/Plant	37181	LC/MS Neg	100001868	3805	213.023					5.10537	0.63697	11.0264	0.80939	0.95462	2.15165	0.21373	7.46296	1.08121	0.60575	0.02893	0.20445	0.71051	0.9635	0.16615	0.64824	0.87469	1.20235	2.40881	0.72316	0.99088	0.22361	0.32216	0.44444	1.42696	6.65159	3.62704	0.30877	0.01908	0.34256	0.64565	0.97368	2.72049	0.30512	2.5654	0.01908	7.16804
3692	4-ethylphenylsulfate	Xenobiotics	Benzoate Metabolism	36099	LC/MS Neg	100001756	3580	201.023	123-07-9		C13637		4.05742	1.85159	1.34371	0.31227	1.77647	0.43458	0.16006	1.01363	0.35076	2.41975	0.61922	0.29453	1.01791	3.33374	0.74804	1.14662	5.50307	3.10369	1.56019	0.04532	1.46863	1.44875	0.23204	0.22622	0.52524	2.40814	0.42446	0.03343	0.16505	1.09002	6.13049	0.32353	0.84247	1	0.87628	0.03343	0.34677
420	4-guanidinobutanoate	Amino Acid	Guanidino and Acetamido Metabolism	15681	LC/MS Pos Early	100000096	2320	146.092	463-003;463-00-3	500	C01035	HMDB03464	1.2037	0.4472	0.57645	1.31079	1.52373	0.50084	1.66406	0.97949	1.02119	1.13994	1	3.37899	0.46877	1.378	1.39431	0.99275	0.76781	1.16092	1.80473	0.28423	2.46985	1.06321	0.14331	0.23597	0.14331	2.87234	0.48574	0.90154	0.80989	1.87823	0.30951	0.3191	0.14331	0.14331	0.69254	1.51673	1.85245
1299	4-hydroxy-2-oxoglutaric acid	Lipid	Fatty Acid, Dicarboxylate	40062	LC/MS Polar	100002537	3073	161.009	1187-99-1	599	C01127	HMDB02070	1.70194	0.89491	0.49786	2.27367	0.01434	1.66063	1.41523	3.10347	1.04605	0.01434	1.42928	1.01135	1.18582	2.13093	1.35451	1.00448	2.76199	0.80391	3.2487	2.42183	3.05975	1.12774	0.01434	0.99552	0.10549	0.85865	0.0652	0.01434	0.79771	1.99693	0.85722	1.22534	1.792	0.01434	1.55941	0.55828	0.17511
4797	4-hydroxychlorothalonil	Xenobiotics	Chemical	48441	LC/MS Neg	100006082	4427	244.908	28343-61-5	34217			0.7611	0.68606	0.78687	0.66807	1.22566	0.5352	0.60666	0.52288	0.76202	1.16181	0.78503	0.28801	0.68479	0.84408	0.69948	0.18191	1.15659	0.30161	0.79684	2.90255	0.75091	1.9394	3.43443	1.17206	1.47826	1.41251	2.39001	1.97881	0.7108	1.52474	0.83275	0.57601	0.42359	2.71756	1.8474	0.60136	0.78967
4459	4-hydroxycoumarin	Xenobiotics	Drug - Cardiovascular	37445	LC/MS Neg	100002049	2470	161.024	1076-38-6	54682930	C20414		0.31899	0.22983	0.16612	0.27016	0.16612	0.16612	2.74536	1.15276	0.17446	0.16612	0.16612	0.20271	1.09154	1.58459	0.22949	0.16612	1.06813	0.283	0.16612	0.16612	0.16612	0.88965	0.16612	0.16612	0.16612	0.16612	0.16612	0.16612	0.16612	0.16612	0.83803	0.16612	0.16612	0.16612	6.63825	0.16612	1.66465
47	4-hydroxyglutamate	Amino Acid	Glutamate Metabolism	40499	LC/MS Pos Early	100002544	1141	164.055	2485-33-8	439902	C03079	HMDB01344	1.21511	1.75616	0.5013	1.10729	3.28902	0.8324	0.98425	1.29357	1.4484	1.31489	1.38548	1.35013	0.10487	0.10487	0.90547	0.98679	0.5052	1.99013	0.54896	1.17956	1.67856	1.87455	0.10487	0.10487	0.10487	0.65896	1.14239	0.7198	2.06647	1.15823	1.29513	0.6042	0.76232	1.13092	1.24219	0.10487	0.51891
3650	4-hydroxyhippurate	Xenobiotics	Benzoate Metabolism	35527	LC/MS Neg	100001423	1475	194.046	2482-25-9	151012		HMDB13678	0.546	0.57071	1.03818	0.3958	0.48964	0.92899	0.29938	0.65804	0.45394	0.84946	1.4413	3.59324	1.77315	0.7467	3.11629	2.64317	0.38582	8.36928	6.06428	0.40417	9.25889	1.73151	0.59777	0.06876	0.26464	0.60982	0.38596	0.19512	0.42666	2.9373	1.27507	0.56603	1.08672	0.35684	0.79007	0.14944	2.8466
888	4-hydroxyphenylacetylglutamine	Peptide	Acetylated Peptides	55017	LC/MS Neg	100010850	1650	279.099					4.36969	1.53351	0.78302	0.94945	4.27669	0.50645	0.23509	0.6501	0.15408	1.60346	0.99945	0.85878	0.46088	0.15408	1.4055	0.2524	0.37154	1.18967	2.05793	1.81405	1.73088	3.30615	0.3962	0.15408	0.15408	0.40375	0.43547	0.75893	1.0014	0.61677	2.70517	0.82894	0.32286	2.30885	0.30543	1.32833	0.43817
141	4-hydroxyphenylpyruvate	Amino Acid	Tyrosine Metabolism	1669	LC/MS Neg	1141	1690	179.035	156-39-8	979	C01179	HMDB00707	1.88959	2.09247	0.2221	0.55805	1.10212	0.86516	0.8259	0.45376	1.17342	1.03899	1.17842	0.71497	0.88292	0.48687	2.16058	0.66658	0.51323	1.88796	0.93605	0.78292	0.36594	1.83489	0.66786	0.75953	2.30283	1.04648	1.09646	0.18441	1.40131	1.1127	1.00419	0.78928	0.62662	0.7708	0.95717	5.40012	0.89178
85	4-imidazoleacetate	Amino Acid	Histidine Metabolism	32349	LC/MS Pos Early	100001207	2055	127.05	645-65-8	96215	C02835	HMDB02024	1.13864	0.28538	0.55401	0.92137	1.61397	0.28538	0.6289	1.71364	1.08919	1.84225	1.00488	1.93887	0.28538	0.28538	0.28538	1.03886	0.28538	1.34146	0.75453	0.28538	1.30622	0.28538	0.69006	0.7248	2.41757	1.72533	1.58123	1.87144	2.51142	1.12325	0.28538	0.92616	0.28538	0.88684	1.13665	2.34351	0.99634
151	4-methoxyphenol sulfate	Amino Acid	Tyrosine Metabolism	48457	LC/MS Neg	100006262	2412	203.002	3233-60-1				1.86509	0.63248	7.01612	0.39116	1.8479	0.80216	0.08993	0.98493	0.37662	1.13256	2.03427	0.86019	0.93682	0.42997	3.3647	0.08993	0.28735	2.16003	4.14505	0.30846	2.98095	0.4744	0.08993	0.08993	0.08993	1.37699	0.08993	0.08993	1.97453	0.38108	0.08993	0.29889	0.08993	0.51309	2.6301	0.08993	3.02586
258	4-methyl-2-oxopentanoate	Amino Acid	Leucine, Isoleucine and Valine Metabolism	22116	LC/MS Neg	100000551	2170	129.056	816-66-0	70	C00233	HMDB00695	0.8141	0.79892	0.56694	0.76025	0.76686	1.13095	0.87775	0.63567	0.72792	1.28827	0.76051	0.62624	0.98111	1.71527	1.41541	0.74746	1.87234	1.39589	0.4747	0.99049	0.52855	1.58311	0.81802	0.79855	0.84582	0.57344	0.9489	1.17511	0.58545	1.65927	1.96909	1.07212	1.48749	1.26547	0.40268	0.59316	0.96569
3680	4-methylcatechol sulfate	Xenobiotics	Benzoate Metabolism	46146	LC/MS Neg	100004111	2665	203.002					0.95627	1.69969	0.22289	0.08637	0.17468	0.40598	0.07168	2.71792	0.15556	0.06704	0.0622	0.88984	0.68921	1.04885	0.25287	0.09362	1.8678	0.14235	5.46861	0.00339	9.76818	0.08065	0.00339	0.00892	0.03705	0.21189	0.00825	0.00339	0.20988	4.01872	0.51626	0.20706	1.66567	0.05899	0.54093	0.01819	0.27571
3676	4-methylguaiacol sulfate	Xenobiotics	Benzoate Metabolism	48418	LC/MS Neg	100006105	2978	217.018	756760-43-7				0.14915	0.60562	0.14915	0.14915	0.14915	0.14915	0.14915	1	0.14915	0.14915	0.14915	1.95109	0.14915	0.30381	0.14915	0.14915	0.66173	0.14915	2.78497	0.14915	8.4595	0.14915	0.14915	0.14915	0.14915	0.14915	0.14915	0.14915	0.14915	1.07646	0.55387	0.14915	0.50206	0.14915	0.14915	0.14915	0.14915
4144	4-vinylguaiacol sulfate	Xenobiotics	Food Component/Plant	48442	LC/MS Neg	100006126	3354	229.018					3.03356	0.08074	1.07573	0.70277	9.58389	1.5417	2.14177	0.5718	0.95688	2.33146	2.32247	1.30343	2.21825	0.63336	1.31149	0.15807	0.08074	0.35375	0.23276	0.08074	4.07934	1.82198	0.08074	0.08074	0.41701	1.56976	0.82095	0.08074	0.08074	2.93366	2.41946	0.08074	0.86594	0.08074	0.55815	0.08074	4.36743
3693	4-vinylphenol sulfate	Xenobiotics	Benzoate Metabolism	36098	LC/MS Neg	100001755	3320	199.007	2628-17-3	6426766	C05627	HMDB04072	13.8798	1.20671	2.0824	0.47408	22.6915	1.65959	0.2584	1.0699	1.44488	33.2991	1.42588	7.82476	1.16495	0.34747	1.29334	0.82278	0.84534	9.77216	0.65029	0.15784	5.05963	4.81408	1.406	0.03828	0.46488	1.72912	1.64809	0.02873	0.24855	1.25453	5.71315	0.89855	0.80136	3.05363	0.98809	0.01932	2.14328
100	5-(galactosylhydroxy)-L-lysine	Amino Acid	Lysine Metabolism	43582	LC/MS Pos Early	100002462	2755	325.161	32448-36-5				0.44852	1.00841	0.22248	0.61777	1.62011	1.05945	0.35321	0.73143	0.80444	1.97385	0.9729	1.90532	0.93737	0.51464	2.08265	0.85211	0.87693	0.22248	2.27795	12.9924	2.31384	1.10463	1.9896	0.22248	1.68448	1.20864	1.36917	4.20359	2.00192	0.22248	2.03521	0.65586	0.83595	0.99159	5.56273	4.47325	0.89333
3492	5,6-dihydrothymine	Nucleotide	Pyrimidine Metabolism, Thymine containing	1418	LC/MS Neg	158	1637.8	127.051	696-04-8	93556	C00906	HMDB00079	1.50681	0.7694	0.77533	1.41559	1.20524	0.9504	1.47859	1.48137	0.88195	1.48392	1.33986	0.67168	1.22874	1.18672	0.73358	1.87324	1.12855	1.08848	1.39872	0.88476	1.4713	1.6021	0.96974	1.06382	0.98273	0.82492	0.8537	0.94098	1.23574	0.74546	1.47469	1.27076	0.72216	0.66762	1.06656	1.12709	0.6751
3442	5,6-dihydrouridine	Nucleotide	Pyrimidine Metabolism, Uracil containing	61833	LC/MS Neg	100001425	1119	245.078	5627-05-04	94312			1.73722	1.65374	1.15134	1.15402	1.59578	0.69274	1.0138	2.05995	1.46431	1.27746	1.52005	1.00694	1.21827	0.7279	0.85937	0.78621	0.72367	1.11783	1.54347	1.10937	1.93947	1.51559	1.23192	0.95928	0.99488	1.11552	0.53182	1.14433	2.29444	0.89114	1.11986	1.18402	0.69112	0.85992	1.48388	1.47954	0.7609
3745	5-acetylamino-6-amino-3-methyluracil	Xenobiotics	Xanthine Metabolism	34424	LC/MS Polar	100001403	1710	197.068	1196153-01-1	88299	C16366	HMDB04400	0.44731	0.47416	0.41651	3.0576	0.07982	0.59792	0.21258	0.57406	3.48402	0.1303	1.33196	0.5906	1.65965	0.16929	0.55694	0.35351	0.72559	0.05777	0.52294	0.03228	0.19752	0.07929	0.03228	0.03827	0.26619	1.36067	0.3932	0.03228	0.17168	0.22859	0.30431	1.04834	0.57924	0.04412	1.25695	0.03228	0.03228
3746	5-acetylamino-6-formylamino-3-methyluracil	Xenobiotics	Xanthine Metabolism	34401	LC/MS Polar	100001402	1424	225.063	85438-96-6	108214	C16365	HMDB11105	0.25269	0.25057	0.55011	2.89636	0.17545	0.76862	0.36509	0.46916	2.9469	0.17545	0.63762	0.17545	0.17545	0.17545	0.17545	0.43141	1.16946	0.17545	0.38097	0.17545	0.17545	0.17545	0.17545	0.22588	0.17545	0.8108	0.41311	0.17545	0.26975	0.25059	0.17545	0.78457	0.80249	0.17545	0.37187	0.17545	0.17545
2685	5alpha-androstan-3alpha,17beta-diol disulfate	Lipid	Androgenic Steroids	37184	LC/MS Neg	100002017	4275	225.07					1.3231	1.66749	2.00642	0.07138	0.07138	0.14816	55.2231	0.07138	0.07138	0.07138	2.6126	0.07138	0.07138	0.79459	0.07138	43.4246	1.33562	16.7409	0.3805	0.15374	0.65623	0.60508	0.07138	1.17479	1.12529	0.72896	0.54476	0.07138	0.07512	0.7568	1.11774	3.23432	0.07138	0.07138	2.25698	0.57814	0.65171
2683	5alpha-androstan-3alpha,17beta-diol monosulfate (1)	Lipid	Androgenic Steroids	37186	LC/MS Neg	100002018	4925	371.19					0.15654	1.53192	3.57304	0.0681	0.0681	0.77505	0.0681	0.0681	0.0681	0.0681	0.0681	0.0681	0.0681	0.88595	0.0681	0.0681	2.17685	0.0681	0.0681	0.47642	0.0681	2.33813	0.12634	1.66712	0.50908	1.97592	0.0681	0.0681	0.0681	1.38125	0.909	0.15278	0.29073	0.08316	2.00409	0.0681	7.11009
2684	5alpha-androstan-3alpha,17beta-diol monosulfate (2)	Lipid	Androgenic Steroids	37185	LC/MS Neg	100006005	5080	371.19					0.43187	0.30928	0.60887	0.28721	0.28721	0.28721	0.57264	0.28721	0.28721	0.28721	1.9618	0.28721	0.28721	0.28721	0.28721	3.89361	0.28721	5.87006	0.28721	0.28721	0.28721	1.18162	0.28721	0.28721	0.28721	0.28721	0.28721	0.28721	0.28721	0.76663	1.08043	3.07419	0.28721	0.28721	0.59934	0.28721	0.49382
2694	5alpha-androstan-3beta,17alpha-diol disulfate	Lipid	Androgenic Steroids	37187	LC/MS Neg	100002021	4215	225.07					0.13945	0.28711	2.24595	0.13945	0.13945	0.33919	0.13945	0.13945	0.13945	0.13945	0.13945	0.13945	0.13945	4.92686	0.13945	0.13945	7.4322	0.13945	0.13945	0.13945	0.13945	1.51634	0.13945	0.13945	0.13945	0.53457	0.13945	0.13945	0.13945	1.61475	0.35291	0.13945	0.13945	0.13945	1.01673	0.13945	0.89763
2691	5alpha-androstan-3beta,17beta-diol disulfate	Lipid	Androgenic Steroids	37190	LC/MS Neg	100001987	3880	225.07	571-20-0	242332	C12525	HMDB00493	0.80571	1.06159	3.77798	0.00931	0.08391	0.58042	0.75216	0.00825	0.03594	0.03763	0.85331	0.00825	0.02582	2.44478	0.00825	1.09625	4.18404	1.20572	0.12442	0.57863	0.45172	1.94589	0.3932	2.17176	0.47033	3.86879	0.16202	0.00825	0.17632	1.33442	1.3167	2.27959	0.1583	0.06917	2.01466	0.00904	5.43033
2690	5alpha-androstan-3beta,17beta-diol monosulfate (2)	Lipid	Androgenic Steroids	37192	LC/MS Neg	100002024	4685	371.19					0.1977	0.64708	1.2183	0.1977	0.1977	0.46808	0.1977	0.1977	0.1977	0.1977	0.1977	0.1977	0.1977	1.64303	0.1977	0.1977	2.96045	0.1977	0.1977	0.36451	0.1977	1.40343	0.1977	1.26144	0.1977	0.97924	0.1977	0.1977	0.1977	1.15638	0.88699	0.1977	0.1977	0.1977	0.75013	0.1977	4.36729
2609	5alpha-pregnan-3beta,20alpha-diol disulfate	Lipid	Progestin Steroids	37198	LC/MS Neg	100001988	3962	239.085					1.55133	0.9193	0.51635	0.07061	0.38883	0.07173	0.86857	0.09537	1.12754	0.14022	0.07061	0.07061	1.75577	2.74082	4.99538	0.519	1.38189	0.5134	0.09843	0.07061	0.30584	0.19573	0.97308	2.95223	0.31197	0.29285	0.07061	0.07061	0.30809	0.18387	0.60649	0.49334	5.37425	0.38298	2.01651	1.44167	1.23221
2603	5alpha-pregnan-3beta,20alpha-diol monosulfate (2)	Lipid	Progestin Steroids	37200	LC/MS Neg	100002014	5060	399.221					0.4927	0.33695	0.13486	0.13486	0.13486	0.13486	0.13486	0.13486	0.72015	0.13486	0.13486	0.13486	1.675	2.02688	6.77476	0.13486	1.65225	0.23509	0.13486	0.13486	0.13486	0.49233	0.13486	1.34391	0.13486	0.17873	0.13486	0.13486	0.13486	0.2232	0.37684	0.66877	11.6389	0.64305	0.43049	0.13486	0.46337
2600	5alpha-pregnan-3beta,20beta-diol monosulfate (1)	Lipid	Progestin Steroids	37196	LC/MS Neg	100002009	5180	399.221					0.49751	0.88689	0.55105	0.21927	0.32925	0.21927	0.21927	0.21927	0.33463	0.21927	0.21927	0.21927	0.99418	1.53591	7.8855	1.22526	0.34188	1.25818	0.21927	0.21927	0.21927	0.21927	0.84127	2.47184	0.21927	0.21927	0.21927	0.21927	0.21927	0.49971	0.39965	0.21927	14.3937	1.14042	0.9457	1.86873	0.96715
2610	5alpha-pregnan-diol disulfate	Lipid	Progestin Steroids	46172	LC/MS Neg	100002015	4310	239.085		5127902			0.38203	1.3481	0.15575	0.15575	0.15575	0.15575	0.80722	0.15575	0.15575	0.15575	0.15575	0.15575	0.15575	0.15575	1.10313	0.28936	0.15575	0.15575	0.15575	0.15575	0.15575	0.15575	0.15575	1.37737	0.15575	0.15575	0.15575	0.15575	0.15575	0.15575	0.15575	0.15575	4.04731	0.15575	1	2.76638	0.56178
252	5-bromotryptophan	Amino Acid	Tryptophan Metabolism	53242	LC/MS Neg	100009338	3525	280.993		96735			1.30866	0.98238	1.82569	1.241	1.39828	1.21525	0.94745	0.30757	1.8714	1.5132	2.20572	1.01865	1.3303	0.99813	1.31955	0.43261	0.67411	1.69464	0.28143	0.26682	0.35229	0.49666	0.27197	0.56669	0.28573	0.8017	0.63535	0.34252	0.26715	1.93318	1.53461	1.60089	0.89614	0.52825	1.39463	0.10121	0.54575
1161	5-dodecenoate (12:1n7)	Lipid	Medium Chain Fatty Acid	33968	LC/MS Neg	100001232	5224	197.155	2430-94-6	5312378		HMDB00529	0.04781	0.46975	0.4892	2.2397	0.04781	0.10369	0.46567	0.8058	2.42663	0.04781	0.52425	0.24223	1.27313	0.24989	0.16245	2.19073	0.65862	0.77594	0.68011	0.04781	0.3916	0.3678	1.34959	1.26715	0.61475	0.22639	1.83013	1.22864	1.1514	0.52819	0.75792	2.86213	3.34101	3.21862	0.40152	1.9048	0.04781
1421	5-dodecenoylcarnitine (C12:1)	Lipid	Fatty Acid Metabolism(Acyl Carnitine)	61769	LC/MS Pos Late	100016069	1135	342.264					0.39228	0.56221	0.2404	1.38339	0.49982	0.22565	1.94734	0.5946	1.40199	0.57105	0.26074	0.21099	0.67264	2.14894	0.75617	1.26365	4.01793	0.54169	0.99132	0.734	1.07696	0.32932	3.31306	2.31557	0.77779	0.20045	1.63669	0.65269	1.52837	0.42094	0.72283	1.47473	2.35094	3.27708	0.44162	5.49396	0.21256
1627	5-HETE	Lipid	Eicosanoid	37372	LC/MS Neg	100002137	5382	319.228	73307-52-5	5280733	C04805	HMDB11134	0.8186	0.8186	0.8186	0.8186	0.8186	0.8186	0.8186	0.8186	0.8186	0.8186	0.8186	0.8186	0.8186	0.8186	0.8186	0.8186	0.8186	0.8186	0.8186	0.8186	0.8186	0.8186	0.8186	0.8186	0.8186	0.8186	0.8186	0.8186	0.8186	0.8186	0.8186	0.8186	0.8186	0.8186	0.8186	0.8186	0.8186
99	5-hydroxylysine	Amino Acid	Lysine Metabolism	15685	LC/MS Pos Early	100000054	2790	163.108	13204-98-3	1029	C16741	HMDB00450	1.75682	1.00996	0.30121	0.66265	0.89237	0.89664	0.30121	1.5763	1.07183	1.01167	0.98348	0.94858	0.41578	0.88959	0.30121	0.57732	1.5748	3.51597	0.98751	1.58315	2.36493	1.16262	1.5368	0.63938	1.43139	0.81238	1.14475	2.73	1.04359	1.64518	2.87092	0.30121	2.31848	0.54651	0.30121	1.56006	0.30121
411	5-methylthioadenosine (MTA)	Amino Acid	Polyamine Metabolism	1419	LC/MS Pos Early	212	2752	298.097	2457-80-9	439176	C00170	HMDB01173	1.52408	1.0731	0.96346	0.79303	1.21672	1.33355	3.28237	1.52816	1.16758	1.31922	1.32962	1.10094	0.78622	0.66512	0.9162	1.42394	0.92637	1.30168	5.66096	0.62534	2.08285	1.12203	1.17143	0.69872	1.0098	0.71795	1.03104	1.53403	1.57511	0.94717	1.15498	0.85802	0.76783	1.4786	0.71477	2.65217	1.21273
3444	5-methyluridine (ribothymidine)	Nucleotide	Pyrimidine Metabolism, Uracil containing	35136	LC/MS Neg	100001446	1778.1	257.078	1463-10-1	445408		HMDB00884	1.00539	1.21213	0.78286	0.60553	1.11804	0.64202	0.77433	0.85211	1.39744	1.05034	1.45513	0.73232	1.09745	1.05555	1.2755	0.58689	0.8571	1.34059	0.95812	1.56633	0.84179	2.24696	0.8623	0.48994	0.81866	0.69868	1.01897	0.95469	0.56496	1.70361	1.67385	1.80536	1.30952	0.80011	0.78356	0.93515	0.72654
432	5-oxoproline	Amino Acid	Glutathione Metabolism	1494	LC/MS Neg	1021	738.5	128.035	98-79-3	7405	C01879	HMDB00267	0.83311	0.61515	1.01343	1.34659	1.02949	1.00147	0.93885	0.76214	1.22935	0.78176	0.9652	0.81442	1.08175	0.86719	0.80334	1.16644	1.06084	1.66652	0.51171	1.7469	0.63175	2.41275	0.84388	1.04719	0.70052	0.69974	1.15941	1.33105	1.41171	1.43251	0.68374	0.96994	0.83616	0.70931	0.90684	1.43221	0.63887
4815	6-hydroxyindole sulfate	Xenobiotics	Chemical	48698	LC/MS Neg	100006260	2498	212.002					2.0871	1.47171	1.11506	0.09622	2.38959	0.69787	0.6021	0.68942	0.0537	1.39449	0.62896	0.56589	2.38931	1.46812	2.50338	0.21666	0.81945	0.77807	0.13626	0.0537	1.12137	0.0537	0.0537	0.0537	0.1422	0.0537	0.28149	0.0537	0.84961	0.22632	0.8741	0.73947	1.22434	1.11715	1.19828	0.0537	0.99875
111	6-oxopiperidine-2-carboxylate	Amino Acid	Lysine Metabolism	43231	LC/MS Neg	100004499	965	142.051	34622-39-4	3014237		HMDB61705	0.72502	1.42647	1.02844	1.08618	1.2513	0.61409	1.09826	3.08692	0.74394	0.573	2.45796	3.48573	1.07082	0.79382	0.4612	1.34105	0.38514	3.52378	1.73278	2.25676	2.55326	3.97887	1.68405	0.98027	1.39303	1.00332	2.28617	2.66106	5.40208	3.99186	0.96641	1.01029	0.57069	1.12271	1.40526	26.3558	0.41386
2539	7-alpha-hydroxy-3-oxo-4-cholestenoate (7-Hoca)	Lipid	Sterol	36776	LC/MS Neg	100001609	5288.1	429.301	115538-85-7	3081085	C17337	HMDB12458	1.40362	0.76786	0.7335	1.43204	0.88102	0.3909	1.9392	0.96589	1.03758	1.41014	1.56107	0.94711	1.2704	0.53911	0.61191	1.17342	1.49755	1.07421	1.07522	1.49897	0.82364	2.6021	1.30408	1.1129	1.21567	0.51416	1.05821	0.75363	0.94493	0.38132	1.14149	1.06905	1.26775	1.0243	0.93542	1.25363	0.68289
2773	7-ketodeoxycholate	Lipid	Secondary Bile Acid Metabolism	31904	LC/MS Neg	100001063	4821	405.265	911-40-0	188292		HMDB00391	0.21243	0.63906	0.17074	0.17074	0.17074	0.17074	0.17074	0.51217	0.17074	0.17074	0.17074	0.17074	0.17074	0.17074	0.17074	0.17074	0.17074	0.17074	0.17074	0.25962	0.17074	0.17074	0.17074	0.17074	0.17074	0.17074	0.17074	0.17074	0.17074	0.57728	0.5381	0.17074	0.17074	0.7145	0.17074	0.17074	0.17074
3408	7-methylguanine	Nucleotide	Purine Metabolism, Guanine containing	35114	LC/MS Pos Early	100001456	2175	166.072	578-76-7	11361	C02242	HMDB00897	1.49745	1.27469	0.93203	1.02353	1.11463	1.02489	1.40909	1.58254	1.06684	0.90934	0.79797	0.76584	0.97515	0.79553	0.69169	1.06168	1.1245	0.92559	1.95658	0.98069	2.08199	1.12932	0.84045	0.95843	0.94965	0.80793	0.75327	1.36082	1.82178	0.80285	1.1347	1	0.80897	0.75657	1.05272	1.69429	1.14434
3737	7-methylurate	Xenobiotics	Xanthine Metabolism	39598	LC/MS Pos Early	100002241	1321	183.051	612-37-3	69160	C16355	HMDB11107	0.51021	0.54375	0.26085	3.56374	3.22208	0.5811	2.83622	3.70287	4.03539	4.04934	3.14879	3.35194	1.6019	0.14977	1.52354	1.83468	0.14977	2.90008	1.05804	0.14977	0.91321	0.75668	1.66601	0.14977	1.32533	0.45814	1.69958	1.90383	6.29436	0.14977	0.95738	1.59278	2.15579	1.39094	0.14977	9.59177	0.14977
3744	7-methylxanthine	Xenobiotics	Xanthine Metabolism	34390	LC/MS Pos Early	100001396	1350	167.056	552-62-5	68374	C16353	HMDB01991	0.30059	0.42286	0.11502	0.77476	1.81138	0.18142	0.14456	2.25692	0.75475	3.70977	0.2668	1.97125	0.83205	0.11502	0.39953	0.23717	0.68429	0.11502	3.21066	0.11502	0.61661	0.11502	0.11502	0.11502	0.11502	3.73917	0.31798	0.11502	3.18994	0.11502	0.40653	0.19067	0.19746	0.38914	0.36281	2.72592	0.11502
1553	9,10-DiHOME	Lipid	Fatty Acid, Dihydroxy	38399	LC/MS Neg	179	5180	313.238	263399-34-4	9966640	C14828	HMDB04704	1.54171	0.39711	0.32356	1.61243	2.47425	1.58335	2.29051	2.2019	1.34394	0.6161	0.66412	4.65354	0.88126	2.17298	0.32356	4.30185	0.32356	4.85901	0.64494	0.32356	1.21254	1.02224	0.32356	0.81227	0.32356	2.23782	0.47873	0.53828	1.24826	0.88689	0.32356	0.94243	0.77887	1.18388	0.75212	1.65551	0.32356
1544	9-hydroxystearate	Lipid	Fatty Acid, Monohydroxy	47120	LC/MS Neg	100005834	5384	299.259	25498-28-6	9570127		HMDB61661	0.08616	3.91942	0.26607	2.35498	0.20356	0.08616	15.7274	0.27907	1.92039	0.08616	0.08616	0.08616	1.17421	0.29504	0.08616	5.67835	1.21697	1.00387	1.02009	0.08616	1.02237	0.26507	0.9147	0.17893	0.08616	0.08616	1.4081	0.26406	0.2301	0.40231	0.62353	2.50978	2.66336	5.28541	0.09675	0.08616	0.08616
4075	acesulfame	Xenobiotics	Food Component/Plant	48569	LC/MS Neg	100006203	1581	161.987	55589-62-3	36573		HMDB33585	1.07126	0.0249	0.0249	0.0249	0.11675	1.75815	0.10496	0.0249	1.18557	0.0249	0.0249	0.04787	0.0249	0.99795	0.0249	0.0249	0.37283	0.0249	0.23445	0.0249	0.14222	1.63165	0.0249	0.0249	0.05085	0.0249	0.0249	2.04241	0.0249	0.0249	0.0249	0.0249	0.0249	14.4538	9.15875	36.3283	0.0249
1411	acetylcarnitine (C2)	Lipid	Fatty Acid Metabolism(Acyl Carnitine)	32198	LC/MS Pos Early	100000802	2282	204.123	5080-50-2	1	C02571	HMDB00201	0.92255	0.83835	0.69053	1.45184	0.86693	0.43339	1.02361	0.84811	0.94033	0.85748	1.30598	0.7384	0.78707	2.20757	0.94187	1.24157	0.78264	1.46667	0.88921	1.07678	0.80121	0.66308	1.39771	1.18951	0.76363	0.65969	1.28895	1.56089	1.40763	1.37055	1.27522	1.65715	2.02954	1.97832	0.74193	2.4002	1.08921
407	acisoga	Amino Acid	Polyamine Metabolism	43258	LC/MS Neg	100004541	2297	183.114	106692-36-8	129397			1.44709	2.42043	0.99307	0.31424	0.49998	0.92024	2.43159	1	0.2545	0.5075	2.14142	0.39277	0.15165	1.1178	0.15165	0.5228	0.71462	1.38514	1.93215	1.20521	2.11235	2.66367	0.52178	1.0012	1.48511	1.76757	1.92347	1.56573	1.92865	1.54952	1.30262	3.08141	0.74473	0.79158	1.37089	3.24188	1.36747
1112	aconitate [cis or trans]	Energy	TCA Cycle	46173	LC/MS Neg	100001359	580	173.009					1.33536	0.77251	0.84139	1.06943	1.0254	1.31446	0.95345	0.84422	1.04151	1.20077	0.91707	1.02684	0.95731	1.24033	1.15314	1.04682	1.01787	1.01226	1.85553	0.53144	2.00477	1.04355	0.66866	0.66816	0.63984	1.0094	0.78294	0.85405	1.12817	1.66001	1.0196	0.78844	1.44364	1.2376	0.9913	1.30122	1.23696
3373	adenine	Nucleotide	Purine Metabolism, Adenine containing	554	LC/MS Pos Early	880	2221	136.062	73-24-5	190	C00147	HMDB00034	1.13909	1.00328	0.95363	1.22263	1.12937	0.8895	2.84505	1.91327	1.22157	1.19779	1.29755	1.38055	0.84266	1.01861	0.6432	1.2193	0.90048	1.21116	4.70608	0.71591	2.7324	0.58463	1.38668	0.89024	1.34533	0.73717	1.05592	1.54656	1.29667	0.7196	0.84519	0.78441	0.76438	1.19934	0.93116	2.37466	0.96878
3365	adenosine 5'-monophosphate (AMP)	Nucleotide	Purine Metabolism, Adenine containing	32342	LC/MS Pos Early	209	1013	348.07	149022-20-8	6083	C00020	HMDB00045	1.50791	2.67824	1.66258	1.6515	2.50695	1.22413	0.6145	0.86343	1.57969	3.58486	3.19701	4.30091	1.09894	0.53207	1.05814	1.3715	1.40508	2.7042	2.91087	1.60516	0.55899	1.21905	0.97002	2.60218	1.71389	2.05314	2.97167	0.41348	1.43795	1.85007	2.65909	1.14435	0.90995	0.73361	1.16407	7.34644	0.95443
1300	adipate (C6-DC)	Lipid	Fatty Acid, Dicarboxylate	21134	LC/MS Polar	100000863	3000	145.051	124-04-9	196	C06104	HMDB00448	0.45259	1.36044	0.96371	0.97954	0.19753	1.12011	1.14175	0.19753	1.10835	0.48497	0.32639	0.85709	0.19753	1.50652	0.75168	1.57068	0.36314	0.45157	0.85286	0.19753	0.87566	1.11002	0.27424	0.97266	0.37251	0.87672	0.19753	0.19753	1.28172	1.42887	1.21844	1.18575	1.02046	0.19753	0.30131	1.58944	0.46831
1437	adipoylcarnitine (C6-DC)	Lipid	Fatty Acid Metabolism(Acyl Carnitine)	52988	LC/MS Pos Early	100006614	2570	290.16		71296139		HMDB61677	0.24829	1.53067	0.24829	0.9401	0.53278	0.24829	1.68573	0.6516	0.89322	0.24829	0.98686	0.72666	0.96825	0.24829	0.46305	1.13124	0.24829	1.12739	0.75169	0.65645	0.49476	0.24829	2.07834	1.56882	1.60249	0.9684	0.76134	1.43863	2.87338	0.59263	1.00589	1.69895	0.69016	0.45092	0.35853	2.36478	0.24829
1221	adrenate (22:4n6)	Lipid	Polyunsaturated Fatty Acid (n3 and n6)	32980	LC/MS Neg	100001193	5678	331.264	2091-25-0	5497181	C16527	HMDB02226	0.29089	0.2326	0.47911	0.88444	0.2827	0.43988	0.30996	0.77008	1.01441	0.14565	0.69893	0.81718	0.79968	1.13717	0.34674	0.14565	0.60428	0.91021	0.92462	1.37854	0.82126	0.74077	0.92307	1.35019	0.14565	0.27431	1.315	1.24109	0.86784	0.77114	0.78559	1.65203	1.64882	1.59285	0.36051	2.28955	0.49994
1446	adrenoylcarnitine (C22:4)*	Lipid	Fatty Acid Metabolism(Acyl Carnitine)	57528	LC/MS Pos Late	100015850	1415	476.373					0.9381	0.40314	1.28015	0.40314	0.96058	0.40314	1.4276	0.40314	0.40314	0.40314	1.10356	0.40314	0.40314	1.00051	0.40314	0.40314	0.40314	0.40314	0.40314	1.29856	0.40314	2.5724	0.40314	1.81876	1.10095	1.1567	3.99564	0.40314	0.50387	1.36119	0.76734	0.40314	0.40314	0.40314	1.13686	0.40314	1.42716
28	alanine	Amino Acid	Alanine and Aspartate Metabolism	1126	LC/MS Pos Early	811	1700	90.055	56-41-7	5950	C00041	HMDB00161	0.85993	0.6966	0.9864	1.12577	1.09077	1.1774	1.12476	0.77436	1.22137	1.51466	0.93452	0.9988	0.89162	0.83188	1.08887	0.81102	1.02998	0.86875	0.40614	1.04415	0.59395	1.23445	0.67827	0.7954	0.95488	1.12715	1	0.54279	1.12542	1.39658	0.83783	0.61085	1.28204	1.24976	1.1756	0.91606	1.34725
3359	allantoin	Nucleotide	Purine Metabolism, (Hypo)Xanthine/Inosine containing	1107	LC/MS Polar	1002	1672	157.037	97-59-6	204	C02350	HMDB00462	1.27944	0.75566	0.99675	1.33465	1.49473	0.88907	1.42834	1.5062	1.24257	1.14504	1.33056	0.91884	1.36795	0.93098	0.89763	1.80327	1.04123	1.73433	1.08526	0.83693	1.34504	1.40223	1.23986	0.81953	1.18797	1.03283	1.13021	0.95664	1.35866	1.15245	0.83914	1.03897	1.02924	0.93164	0.74096	1.75504	1.05645
3888	alliin	Xenobiotics	Food Component/Plant	41494	LC/MS Pos Early	100003473	1470	178.053	556-27-4	87310	C08265	HMDB33592	4.93458	0.23373	0.36026	36.3051	3.63396	1.65276	0.35515	0.18782	27.0724	0.85826	0.56277	0.18782	3.353	0.18782	0.2315	0.18782	0.83981	0.74727	0.18782	0.18782	0.18782	0.18782	0.18782	0.35145	0.34589	4.11141	0.70737	0.81926	15.5349	23.3952	0.35224	0.92756	9.4537	1.81186	0.27744	1.03405	1.82648
261	alpha-hydroxyisocaproate	Amino Acid	Leucine, Isoleucine and Valine Metabolism	22132	LC/MS Neg	100000706	1840	131.071	10303-64-7	83697	C03264	HMDB00746	0.9184	0.8438	0.50343	0.70755	0.4984	1.06991	5.50104	0.31753	0.46771	0.85328	1.85239	0.45717	0.8797	1.78012	0.47938	0.5686	1.62794	0.72214	0.46753	0.91917	0.36958	1.19149	0.74254	1.55892	0.3555	0.90488	0.69161	1.15402	0.88563	1.49191	1.79615	2.06012	0.95147	0.98964	0.85117	1.37451	1.52738
293	alpha-hydroxyisovalerate	Amino Acid	Leucine, Isoleucine and Valine Metabolism	46537	LC/MS Polar	100001300	1052	117.056	600-37-3	99823		HMDB00407	0.40448	0.74592	0.72504	0.61589	0.44385	1.18038	1.34504	1.96882	0.56487	0.63802	0.79277	1.10931	0.5451	1.29691	0.57961	1.06228	2.28511	0.59592	0.8855	1.16047	1.0167	0.8726	0.86482	1.47313	1.2214	1.40938	0.96336	3.84165	0.89872	1.33936	1.12744	0.97861	1.77391	1.29606	0.82248	5.39397	1.28497
338	alpha-ketobutyrate	Amino Acid	Methionine, Cysteine, SAM and Taurine Metabolism	4968	LC/MS Polar	796	940	101.024	600-18-0	58	C00109	HMDB00005	0.85082	1.06267	0.94681	0.98315	0.27625	2.08926	1.3021	0.68262	0.4765	0.6282	0.56974	0.20154	1.32805	1.92108	1.00242	0.99758	0.62995	1.27167	0.68183	2.34899	0.20154	0.87283	1.0118	0.96211	0.9545	0.70039	1.41655	2.11132	0.73391	2.7819	2.05517	0.20154	2.56814	2.0209	0.27388	2.03347	0.77367
43	alpha-ketoglutaramate*	Amino Acid	Glutamate Metabolism	62101	LC/MS Polar	100002397	1916	144.03	18465-19-5				0.96942	0.99268	0.50077	0.95366	1.21204	0.77082	1.26647	1.98606	1.00745	0.99677	1.57501	2.19937	0.81729	1.09051	0.87506	1.83177	1.04684	1.62978	1.35043	0.63513	1.63539	0.97885	1.22899	0.83349	2.08004	1.85091	1.14253	1.96295	5.50107	0.9588	0.89396	0.76957	0.75947	0.86736	1.03594	8.4805	0.86844
1116	alpha-ketoglutarate	Energy	TCA Cycle	528	LC/MS Polar	93	2700	145.014	305-72-6;328-50-7;22202-68-2	51	C00026	HMDB00208	0.75968	0.51981	2.44535	0.9836	1.24656	1.30842	1.72849	1.49044	1.01645	1.33124	0.76999	1.09533	1.54098	1.03132	1.71003	1.1684	0.94014	1.2924	1.69109	0.97053	1.75034	1.32785	1.31706	1.6113	0.96385	1.28239	2.4284	2.61696	2.2495	1.82876	0.75273	0.69447	1.02526	1.11554	0.88625	6.22949	2.18924
3557	alpha-tocopherol	Cofactors and Vitamins	Tocopherol Metabolism	1561	LC/MS Pos Late	1105	2522	430.378	59-02-9;10191-41-0	14985	C02477	HMDB01893	0.85409	1.00469	1.37562	1.61876	1.04842	1.18961	0.89719	1.16493	1.51457	1.02782	0.91829	1.14204	0.83769	0.78194	0.63553	0.82633	0.98257	0.90711	0.8593	1	0.93219	1.10008	1.34407	1.03565	0.96092	0.8701	1.30903	1.43628	1.03421	1.15148	0.88751	0.87678	1.25411	0.88668	0.67689	0.83699	1.24055
2698	andro steroid monosulfate C19H28O6S (1)*	Lipid	Androgenic Steroids	32827	LC/MS Neg	100002152	3871	383.153			C04555	HMDB02759	2.37223	0.60937	1.07156	2.32008	2.34966	0.67245	5.34082	1.56443	3.77017	2.89383	7.00611	0.89521	6.93998	0.84201	1.8344	1.12433	2.56864	2.59558	0.26592	0.17366	0.46784	0.72006	4.80699	0.16184	2.71356	0.42811	1.9876	0.8352	2.61569	0.76058	0.58161	2.83814	0.459	0.27761	0.49578	7.11145	1.46049
2673	androstenediol (3alpha, 17alpha) monosulfate (2)	Lipid	Androgenic Steroids	37207	LC/MS Neg	100002026	4712	369.174					0.54104	0.45233	1.58036	0.27163	0.71387	0.24644	1.85775	0.08561	0.54268	0.37916	1.42008	0.35925	1.49294	2.05004	0.4959	1.74296	1.4216	1.23861	0.15586	0.26266	0.23649	1.77742	0.74084	1.11361	0.81209	0.7748	0.47236	0.08561	0.21208	1.09204	0.89798	2.31208	0.47553	0.26557	1.14732	1.27564	0.74389
2674	androstenediol (3alpha, 17alpha) monosulfate (3)	Lipid	Androgenic Steroids	37209	LC/MS Neg	100002027	5180	369.174					0.85936	2.45307	1.90185	0.05608	0.25624	0.43839	0.11806	0.03145	0.13004	0.27195	0.1235	0.03145	0.06116	1.96592	0.09498	0.03145	2.29217	0.19701	0.16179	0.98153	0.20748	1.65035	0.61947	9.24692	0.62945	3.26657	0.32128	0.16621	0.04054	0.50167	1.15084	0.29177	0.50275	0.47194	5.46645	0.17221	3.32373
2669	androstenediol (3beta,17beta) disulfate (1)	Lipid	Androgenic Steroids	37202	LC/MS Neg	100001992	3740	224.062		87120982	C04295	HMDB03818	0.99922	1.30714	1.86032	0.63105	1.27103	0.71078	0.90995	0.21317	0.61151	0.97203	0.67532	0.05811	0.47434	1.44887	0.3833	0.64882	2.70948	0.76933	0.45891	0.48737	0.63968	0.9932	2.43274	1.53251	2.98778	1.72062	1.32651	1.06775	1.1431	0.82691	0.8815	0.81252	0.22916	0.47799	2.02111	1.28367	2.22089
2670	androstenediol (3beta,17beta) disulfate (2)	Lipid	Androgenic Steroids	37203	LC/MS Neg	100001994	4065	224.062		87120982	C04295	HMDB03818	1.24491	0.98192	1.93341	0.49596	1.37504	0.41323	2.24748	0.5368	1.12478	0.63478	1.46011	0.17353	1.53891	1.3422	0.79681	1.38559	1.37951	2.43501	0.2587	0.38224	0.45307	0.98098	1.37632	0.66681	1.54561	0.76278	0.75506	0.23683	0.99401	1.03203	0.70777	1.38579	0.43075	0.388	1.65876	1.9611	0.78698
2666	androstenediol (3beta,17beta) monosulfate (1)	Lipid	Androgenic Steroids	37211	LC/MS Neg	100002028	4535	369.174	521-17-5	13847309		HMDB03818	0.40715	1.51972	1.36824	0.25605	0.59993	0.74767	0.23923	0.05749	0.35506	0.89739	0.37354	0.06025	0.26703	1.57542	0.45331	0.11773	2.75941	0.26913	0.27186	0.55265	0.21627	1.21259	0.92603	2.40987	1.9261	1.03058	1.10628	0.2499	0.24829	1.15303	1.20335	1.06282	0.37081	0.8043	1.90227	0.77791	2.725
2667	androstenediol (3beta,17beta) monosulfate (2)	Lipid	Androgenic Steroids	37210	LC/MS Neg	100002029	4500	369.174					0.57791	0.97422	2.66011	0.9931	1.78496	0.88469	0.06108	0.07722	0.67408	0.98754	0.69024	0.06108	0.74882	1.5732	0.30329	0.15219	2.876	0.37326	0.23167	0.53831	0.50292	2.23573	2.00106	1.16282	2.12678	2.18972	1.38647	0.48542	0.66413	1.28024	0.79608	0.93426	0.65975	0.69025	2.39971	0.25371	1.82138
2650	androsterone glucuronide	Lipid	Androgenic Steroids	61846	LC/MS Neg	100002761	4953	465.249	1852-43-3	114833	C11135	HMDB02829	0.2824	0.38841	1.08115	0.04376	0.4991	0.8861	0.04376	0.04376	0.31982	0.40547	0.87055	0.04376	0.23392	1.75901	0.04376	0.25195	4.5572	0.3743	0.38481	0.19154	0.56463	3.18199	0.04376	0.15989	0.04376	0.41747	0.04376	0.04376	0.04376	1.25397	2.9487	1.85588	0.73797	0.42208	0.15097	0.04376	0.96412
2660	androsterone sulfate	Lipid	Androgenic Steroids	31591	LC/MS Neg	100001073	5022	369.174	2479-86-9	159663		HMDB02759	0.49142	2.14722	3.93166	0.03663	0.20107	1.6326	0.06984	0.0043	0.11749	0.14541	0.07643	0.01056	0.02506	2.37329	0.04572	0.01379	3.27094	0.03569	0.15155	0.58639	0.17084	2.39189	0.29252	2.43596	0.56663	2.63352	0.1424	0.09397	0.02779	1.64277	1.49635	0.40481	1.20651	0.38427	3.05159	0.07491	5.5429
959	arabinose	Carbohydrate	Pentose Metabolism	575	LC/MS Polar	828	1804.5	195.051	28697-53-2	66308	C00216	HMDB00646	1.37613	0.31398	0.33056	1.68105	0.70925	1.75085	1.40731	4.06214	1.11712	1.4468	0.97408	0.0539	4.91654	1.01964	0.0539	1.56629	1.03005	0.66268	0.0539	1.16604	1.99009	1.06835	0.96794	0.56737	0.0539	0.3422	0.65258	0.84983	0.35539	0.40379	1.2293	0.71173	1.21269	1.06212	0.98007	2.01288	1.73194
974	arabitol/xylitol	Carbohydrate	Pentose Metabolism	48885	LC/MS Polar	100006430	1932.4	151.061		6912	C01904		1.25983	0.80268	0.70061	1.3016	1.07386	0.84462	0.83436	1.10997	1.097	1.27569	1.36829	1.18707	1.16592	0.66446	1.10806	0.89915	0.81866	1.31812	1.81656	0.95284	2.76748	1.36293	0.7388	0.81607	0.95487	1.20873	1.11011	1.82277	1.6889	0.63898	0.84949	0.77269	0.84628	0.80982	0.67793	1.7577	1.94099
976	arabonate/xylonate	Carbohydrate	Pentose Metabolism	48255	LC/MS Polar	100006115	2700	165.04					1.29368	0.70307	0.95481	1.88121	0.50685	0.87383	1.3159	1.10691	1.1691	1.14292	1.26261	0.68521	1.39904	0.74715	0.94438	0.94363	0.76602	0.7858	1.02417	1.00617	2.53793	0.71304	0.65666	0.59287	1.33014	1.14159	1.4078	0.65946	1	0.87426	0.61629	0.6327	1.74928	0.77675	0.68836	0.85925	3.41599
1187	arachidate (20:0)	Lipid	Long Chain Fatty Acid	1118	LC/MS Neg	893	6240	311.296	506-30-9	10467	C06425	HMDB02212	0.41656	0.65904	0.33213	1.76894	0.42631	0.94167	0.68138	0.63649	1.65752	0.75546	1.14333	2.29119	0.74525	1.08898	0.73239	1.68767	0.79784	3.55747	1.29038	1.43458	0.95469	1.218	0.8878	0.84436	0.60554	0.59809	2.5528	2.21779	0.61971	1.15721	1.12901	2.24386	0.82712	0.63938	0.6524	2.00705	0.61412
1220	arachidonate (20:4n6)	Lipid	Polyunsaturated Fatty Acid (n3 and n6)	1110	LC/MS Neg	229	5535	303.233	506-32-1	444899	C00219	HMDB01043	0.25653	0.46544	0.58781	1.65602	0.30203	0.30304	0.30609	0.90864	0.91351	0.47302	0.35426	0.77211	0.7529	1.23205	0.27777	0.84279	0.76125	0.70395	1.01324	2.64755	0.5129	0.44777	0.60394	1.168	0.2419	0.23811	1.80696	2.18859	0.61077	0.53397	0.67285	1.16442	1.47326	1.28345	0.32947	1.42073	0.25143
1445	arachidonoylcarnitine (C20:4)	Lipid	Fatty Acid Metabolism(Acyl Carnitine)	57518	LC/MS Pos Late	100015837	1353	448.342					0.90373	0.60046	1.7436	0.9696	1.64548	1.19599	1.4154	0.35702	0.55863	1.13012	1.43491	0.45421	0.63527	1.39251	0.72303	0.47227	1.3343	0.39049	0.5587	1.95124	0.4983	3.35398	0.45204	2.00111	0.98704	1.47962	3.74933	0.16595	0.57637	1.97624	1.21771	1.3152	0.39307	0.99458	0.96894	0.24758	1.82705
1485	arachidonoylcholine	Lipid	Fatty Acid Metabolism (Acyl Choline)	53261	LC/MS Pos Late	100009332	1390	390.337					0.91565	0.55662	1.87435	2.05928	1.04096	0.411	0.17604	1.99015	1.18831	1.26459	0.55057	1.20975	0.92908	1.66308	0.28196	1.24364	1.60816	0.58727	0.53243	1.19317	1.28101	0.64996	0.48861	1.96345	0.36849	1.79214	0.71622	1.01582	0.57737	0.41671	0.46235	0.21149	0.50683	0.8543	0.66919	0.1401	0.30167
1444	arachidoylcarnitine (C20)*	Lipid	Fatty Acid Metabolism(Acyl Carnitine)	57513	LC/MS Pos Late	100015833	1512	456.405				HMDB06460	0.52751	0.32311	0.32311	1.09719	0.94864	0.32311	0.32311	0.32311	1.35144	0.7056	0.32311	1.43361	0.32311	1.01142	0.32311	0.32311	0.32311	2.7964	0.32311	1.58695	0.63948	0.32311	1.01592	1.21169	0.73429	0.64572	0.32311	0.32311	1.10234	1.02675	1.14951	0.94572	1.21642	0.96635	0.32485	0.93393	1.06137
389	argininate*	Amino Acid	Urea cycle; Arginine and Proline Metabolism	57461	LC/MS Pos Early	100002769	2150	176.103	157-07-3	160437		HMDB03148	1.08116	0.39693	1.11605	1.13761	1.45301	1.37847	4.14702	1.39135	0.70117	1.09718	1.96938	1.45911	0.27771	0.29153	0.2777	1.13623	0.35001	1.46872	2.2286	0.22193	1.84224	0.72669	0.67105	0.38831	0.8208	2.16325	1.16262	0.99313	1.02628	1.4636	1.19588	0.89497	0.5581	1.24394	1.26044	3.46614	0.66361
358	arginine	Amino Acid	Urea cycle; Arginine and Proline Metabolism	1638	LC/MS Pos Early	231	2825	175.119	1119-34-2	232	C00062	HMDB00517	1.85694	0.85154	0.95348	0.76081	0.98405	0.829	1.20184	1.12167	0.7893	0.96587	1.15803	1.58698	0.65897	0.74634	0.44656	1.07006	0.72311	1.81342	0.52777	1.49623	0.77438	0.99142	0.64553	1.14184	0.74813	1.3138	0.67384	0.73231	1.51916	0.67021	1.28043	1.00865	1.17755	1.08855	1.54756	0.50001	1.22536
38	asparagine	Amino Acid	Alanine and Aspartate Metabolism	512	LC/MS Pos Early	917	1225	133.061	70-47-3	6267	C00152	HMDB00168	1.23591	0.73169	0.82784	0.80197	0.98264	0.99228	0.99797	0.99154	1	0.985	0.97202	1.49712	0.81786	0.94417	0.80883	1.21356	1.03021	1.53076	0.69823	1.10163	0.97541	1.07792	0.73556	1.06004	0.65193	1.02239	0.86839	1.00028	0.9917	1.38604	1.1354	0.90325	1.15104	0.90493	0.99083	0.96202	0.94513
34	aspartate	Amino Acid	Alanine and Aspartate Metabolism	443	LC/MS Pos Early	234	1165	134.045	56-84-8	5960	C00049	HMDB00191	1.18222	1.51621	0.86292	1.147	1.65031	0.80671	1.35448	0.87197	1.09691	1.31389	1.43025	1.71609	1.32036	0.57844	1.17674	1.64583	0.57887	3.57417	0.67867	0.89254	0.76669	1.30583	1.21535	1.31704	1.29637	1.05741	1.50587	1.10286	1.80605	1.0473	1.09837	1.09018	0.83705	0.90226	1.04278	1.33021	0.89011
1313	azelate (C9-DC)	Lipid	Fatty Acid, Dicarboxylate	18362	LC/MS Neg	2029	1276	187.098	123-99-9	2266	C08261	HMDB00784	0.65897	0.54992	1.05251	0.60716	1.15888	0.40711	0.83307	0.74697	0.4367	0.95133	0.93622	0.33033	0.38554	0.60637	1.14051	0.47224	0.18015	1.31846	0.64423	0.27239	0.65068	2.60218	0.62262	0.16522	0.09045	0.24071	0.50224	0.29805	1.19381	1.50835	0.71051	1.0866	0.09045	0.33255	0.59679	0.76015	0.27187
4362	azithromycin	Xenobiotics	Drug - Antibiotic	52966	LC/MS Pos Late	100008963	918	749.516	83905-01-5	2269	C06838	HMDB14352	2.60443	0.11324	0.11324	0.11324	0.11324	0.11324	0.68729	0.11324	0.11324	0.11324	0.11324	0.11324	0.11324	0.11324	0.11324	0.11324	0.11324	0.11324	1.65976	21.2703	1.37515	1.38434	0.11324	2.26996	0.11324	0.6777	0.11324	0.11324	0.11324	0.11324	0.11324	0.46317	0.11324	0.11324	0.11324	0.11324	0.88801
2393	behenoyl dihydrosphingomyelin (d18:0/22:0)*	Lipid	Sphingolipid Metabolism	57331	LC/MS Pos Late	100009026	3150	789.684				HMDB12091	0.49069	0.68063	0.71675	1.00617	1.43516	0.5972	2.00541	1.32252	0.94689	1.05285	0.91592	0.66351	0.8882	1.28376	0.44295	0.98155	1.54312	1.31319	0.69467	1.65016	0.64668	0.44857	6.6855	1.3051	1.34791	0.84484	0.77836	1.12439	2.25593	1.17372	0.28013	0.64039	0.56928	1.69751	1.47865	0.98992	0.55953
2396	behenoyl sphingomyelin (d18:1/22:0)*	Lipid	Sphingolipid Metabolism	48492	LC/MS Pos Late	100006294	3083	787.669				HMDB12103	0.453	0.65094	0.83708	1.30573	0.89907	1.08309	0.74201	1.17072	1.43943	1.32261	0.55522	1.31363	0.61171	1.20741	0.74406	0.74036	1.48237	0.79365	0.57172	0.81974	0.39381	0.58219	2.57634	0.86428	1.21567	0.61885	0.99949	0.81669	1.57718	1.07608	0.82333	0.51816	1.48689	1.72087	0.4941	1.04012	0.9112
1447	behenoylcarnitine (C22)*	Lipid	Fatty Acid Metabolism(Acyl Carnitine)	57514	LC/MS Pos Late	100015832	1561	484.436					0.55526	0.50881	1.19994	0.92445	1.81545	0.89466	0.63737	0.67834	1.49056	1.79217	0.4141	5.30136	0.4141	1.02994	0.4141	0.87519	0.4141	10.8198	0.4141	1.41806	0.53771	0.68945	1.86724	0.4141	0.90126	0.55504	0.89919	0.68542	1.12129	0.4141	0.71639	0.71086	1.08113	0.4141	0.4141	1	0.4141
3656	benzoate	Xenobiotics	Benzoate Metabolism	15778	LC/MS Neg	100000008	1750	121.029	65-85-0	243	C00180	HMDB01870	0.77333	0.98477	1.06972	0.88882	1.26446	0.99804	1.2477	1.0062	1.40171	1.32096	1.40616	0.82609	1.40668	0.9061	0.98065	0.85573	0.98362	0.97957	1.42162	0.93105	2.84305	0.25663	1.03688	0.25663	1.16041	0.8009	0.39041	1.21691	0.97235	1.0693	0.88325	0.93803	1.04596	1.06233	0.84671	0.87502	0.99341
4332	benzoylecgonine	Xenobiotics	Drug - Analgesics, Anesthetics	39678	LC/MS Pos Early	100002928	3061	290.139	519-09-5	442997	C10847	HMDB41836	0.18292	0.18292	0.18292	0.18292	0.18292	0.18292	0.18292	0.18292	0.18292	0.18292	0.18292	0.18292	0.18292	0.18292	0.18292	0.18292	0.18292	0.18292	0.18292	0.18292	0.18292	0.18292	0.18292	0.18292	0.18292	0.18292	0.18292	0.18292	0.18292	0.18292	0.18292	0.18292	0.18292	0.18292	1.81708	0.18292	0.18292
3459	beta-alanine	Nucleotide	Pyrimidine Metabolism, Uracil containing	55	LC/MS Pos Early	244	1905	90.055	56-41-7;107-95-9	239	C00099	HMDB00056	2.42272	0.76805	0.67727	1.0873	1.26311	0.93465	1.36065	0.83367	1.01776	1.74048	1.82289	1.25657	0.99663	0.8925	1.65642	0.83383	1.00135	5.33489	0.66218	1.46564	1.07833	0.90517	0.70636	0.89378	0.86566	1.06107	1.13523	0.50315	1.04568	1.74092	0.9799	0.77957	1.24433	1.26074	0.74846	1.5619	1.10273
53	beta-citrylglutamate	Amino Acid	Glutamate Metabolism	54923	LC/MS Neg	100003271	530	320.062	73590-26-8	72715786	C20775		0.91058	1.55912	2.2909	1.09887	1.58237	0.92469	0.806	0.66034	0.97156	1.31766	1.20997	0.76905	1.55093	0.48218	0.59677	0.58558	0.50704	1.148	2.69877	1.58962	1.82327	1.66403	1.9086	1.45055	2.49491	0.55828	1.88124	2.9481	2.13422	1	0.96595	0.80151	0.60325	0.56367	0.82282	3.70337	0.51357
3628	beta-cryptoxanthin	Cofactors and Vitamins	Vitamin A Metabolism	57591	LC/MS Pos Late	100001977	2560	552.433	472-70-8	6384256		HMDB33844	0.38297	0.57912	1.74309	0.24017	1.58861	2.98339	0.41016	1.69824	0.71046	1.95301	1.56531	2.03094	0.57917	1.59115	0.42737	2.55668	2.34466	2.04166	0.35611	0.43294	1.00937	0.61764	2.73871	2.18665	2.37647	1.66822	2.38314	0.55793	0.60518	6.02146	0.7167	1.75241	5.80734	1.43511	0.35124	0.39898	7.21979
273	beta-hydroxyisovalerate	Amino Acid	Leucine, Isoleucine and Valine Metabolism	12129	LC/MS Neg	1442	1027	117.056	625-08-1	69362		HMDB00754	0.57247	1.07028	0.43495	0.43165	0.62585	0.62371	0.6831	0.43411	0.40134	1.15876	1.60836	0.43893	1.0484	1.13667	1.29669	1.219	1.33643	2.45466	1.32726	0.86434	1.1359	1.24655	1.52884	1.48631	2.72245	2.42757	3.63114	3.33659	1.4911	0.8273	1.27359	0.86286	0.48115	0.6861	0.91892	2.29622	0.40224
6	betaine	Amino Acid	Glycine, Serine and Threonine Metabolism	3141	LC/MS Pos Early	799	1064	118.086	107-43-7	247	C00719	HMDB00043	1.25248	1.05811	1	0.85832	0.84987	1.23498	1.18801	1.06411	1.11971	0.79168	0.6286	1.27196	0.55669	1.09661	0.70349	0.9231	1.0232	1.29802	1.36549	0.61224	1.3988	1.07125	0.74946	1.32376	1.36929	1.05875	0.68909	0.95089	0.88074	1.54442	1.11551	0.76851	0.97173	1.35225	1.04433	2.31867	2.64307
2553	beta-sitosterol	Lipid	Sterol	27414	LC/MS Pos Late	100001033	3054	397.383	83-46-5	222284	C01753	HMDB00852	0.99422	1.07124	1.2999	2.8981	0.27935	1.36248	2.69882	0.56322	2.80026	0.32836	0.81196	0.58878	0.27567	0.19846	0.74682	1.60733	0.65569	0.93062	1.70989	1.91769	1.25605	2.84362	0.70631	0.40085	0.53552	0.39968	0.60906	1.98071	0.45279	1.99924	1.23078	0.71052	3.11653	0.19846	0.19846	0.19846	0.53708
3603	bilirubin (E,E)*	Cofactors and Vitamins	Hemoglobin and Porphyrin Metabolism	32586	LC/MS Neg	100001950	4294	583.256	114-25-0	5315454			0.5665	0.92108	1.16917	0.28053	1.26946	0.25354	3.43706	0.19488	0.86486	0.53105	0.62331	0.11474	0.66778	1.92848	0.11474	0.61724	0.70589	0.30841	0.50437	0.89454	0.35456	0.64136	2.15005	1.33739	0.91723	0.11474	0.40326	0.91902	0.15094	1.24349	2.02797	2.70144	1.08398	1.02347	0.13254	0.96465	0.30314
3604	bilirubin (E,Z or Z,E)*	Cofactors and Vitamins	Hemoglobin and Porphyrin Metabolism	47886	LC/MS Pos Late	100001951	1265	585.271		5799469		HMDB00488	0.84461	0.88267	1.30774	0.70031	0.7751	0.81046	3.76652	0.46923	0.72798	0.4302	0.4461	0.39106	0.49002	2.01895	0.34823	1.11833	1.37117	0.57637	0.6346	0.87753	0.94039	0.43004	0.71885	1.40494	0.45639	0.36596	0.35365	1.11385	0.34253	1.78563	1.21069	1.23917	1.34715	1.1605	0.4857	1.61073	0.6192
3602	bilirubin (Z,Z)	Cofactors and Vitamins	Hemoglobin and Porphyrin Metabolism	43807	LC/MS Neg	1090	4796	583.256	635-65-4	5280352	C00486	HMDB00054	0.96353	0.9909	1.32881	0.45082	0.98217	0.47858	4.43479	0.3485	0.68326	0.7363	0.53186	0.13086	0.69613	3.07303	0.13086	0.51611	1.70484	0.26728	0.62551	0.22946	0.53203	0.36865	1.07169	1.11353	0.69889	0.16016	0.16212	0.83564	0.22223	1.89809	2.21505	3.62463	1.40312	1.17805	0.28138	0.42585	0.63898
3605	biliverdin	Cofactors and Vitamins	Hemoglobin and Porphyrin Metabolism	2137	LC/MS Pos Late	250	1016	583.255	55482-27-4;55482-27-4	5353439	C00500	HMDB01008	0.41203	0.80939	1.03432	0.33951	0.65673	0.54003	2.82949	0.29463	0.56108	0.57883	0.2767	0.4114	0.37328	1.68144	0.31983	0.84393	1.0896	0.42627	0.38513	1.35613	0.4526	0.3934	1.3289	1.09593	0.30139	0.2289	0.61207	3.16018	0.36708	1.25213	1.06426	1.18824	1.16568	2.37896	0.27557	2.73912	0.65537
1381	butyrylcarnitine (C4)	Lipid	Fatty Acid Metabolism (also BCAA Metabolism)	32412	LC/MS Pos Early	100001054	2860	232.154	25576-40-3	439829	C02862	HMDB02013	0.84089	0.85857	1.07266	1.14791	2.16461	0.62017	2.93054	0.94683	0.7168	1.82767	2.99744	0.51476	1.04376	1.10245	0.9745	0.79392	0.7984	0.92151	1.38049	1.48425	1.19376	0.77519	2.3449	1.089	1.40518	1.05636	2.39836	2.72868	1.21904	1.63456	0.88232	2.37873	0.63428	0.91246	1.47832	1.32207	1.22223
1382	butyrylglycine	Lipid	Fatty Acid Metabolism (also BCAA Metabolism)	31850	LC/MS Neg	100001151	1470	144.067	20208-73-5	88412		HMDB00808	1.29295	0.76394	0.32146	1.18271	1.24875	0.74869	0.85327	0.32146	0.90231	0.80577	1.52069	0.32146	2.65478	0.98272	3.29082	1.26416	0.32146	2.2943	0.66331	1.63656	0.32146	2.78739	0.92789	0.32146	0.74158	1.02498	1.48481	0.82661	1.4519	1.49865	1.02447	3.20507	0.82326	0.51237	1.12804	1.62857	1.47752
3748	caffeic acid sulfate	Xenobiotics	Xanthine Metabolism	53254	LC/MS Polar	100009337	1307	258.992				HMDB41708	0.86043	0.31278	0.653	8.79502	4.43368	8.70133	1.6061	1.63618	11.1077	0.40902	2.90705	0.0646	4.63388	0.69748	1.57279	0.21169	0.0646	0.07504	0.74325	0.0646	5.52855	0.0646	0.0646	0.0646	0.27868	2.71964	1.20054	0.19409	0.75143	1.21096	0.73665	3.46825	9.13863	0.79507	0.8183	0.0646	0.88499
3732	caffeine	Xenobiotics	Xanthine Metabolism	569	LC/MS Pos Early	849	2106	195.088	58-08-2	2519	C07481	HMDB01847	0.02206	0.47712	0.15866	3.29497	0.07618	0.37534	1.30709	3.59786	4.42028	0.09425	0.3207	1.37798	7.32157	0.336	6.4259	0.8988	8.09579	0.06401	12.1915	0.03391	6.90419	0.03845	0.1543	0.07088	0.08612	0.20468	0.11336	0.01105	0.05047	0.10038	2.67474	0.16505	15.3536	0.07693	3.99597	1.0917	0.3094
2555	campesterol	Lipid	Sterol	33997	LC/MS Pos Late	100001269	2873	383.367	474-62-4	173183	C01789	HMDB02869	1.06813	1.09171	1.20425	3.11601	0.64014	1.89187	1.46057	0.63164	3.62828	0.6565	0.60707	0.61831	0.80293	0.49307	0.59726	1.19106	0.90516	1.16801	1.11122	2.40463	1.09068	3.77569	0.99064	0.50947	0.57161	0.51622	0.43994	1.39928	0.337	1.87325	1.14187	0.53896	3.1949	0.46525	0.14558	0.14558	0.63184
1157	caprate (10:0)	Lipid	Medium Chain Fatty Acid	1642	LC/MS Neg	888	5090.7	171.139	112-37-8	2969	C01571	HMDB00511	0.72597	0.71653	1.04278	10.6402	0.91598	1.41027	0.6932	2.7982	2.79885	1	1.04586	0.74415	2.39278	0.68825	0.65958	14.5628	1.06397	2.4807	0.60934	0.70113	1.33466	1.27316	0.59874	1.31418	0.44141	0.86736	1.20621	1.08253	1.59475	1.48492	0.77183	1.1072	4.3265	4.73399	0.68341	0.99918	0.7087
1153	caproate (6:0)	Lipid	Medium Chain Fatty Acid	32489	LC/MS Neg	926	2713.7	115.076	142-62-1	8892	C01585	HMDB00535	0.91947	0.84156	1.0272	0.89059	1.41455	0.78252	0.80785	0.94937	0.98889	1.23267	0.66035	0.79673	1.43955	0.06482	0.61935	0.83014	1.01454	0.87222	0.97904	0.74094	0.60938	0.75795	0.8593	0.84507	0.69311	0.50991	0.94297	1.04913	1.01111	0.98528	0.75713	0.97555	1.08173	0.95568	0.52373	1.01447	0.39979
1155	caprylate (8:0)	Lipid	Medium Chain Fatty Acid	32492	LC/MS Neg	932	4362	143.108	124-07-2	379	C06423	HMDB00482	0.09897	0.09897	0.09897	17.0473	1.94238	0.87582	0.75203	2.23986	3.2097	1.31844	1.15998	0.09897	2.84492	0.09897	1.11907	5.27012	0.9381	2.98839	0.82027	0.87933	1.09783	1.68272	0.50693	0.43603	0.61491	1.84604	0.69435	0.38546	0.82418	0.09897	1.12706	0.96067	2.50722	0.85594	1.80572	0.09897	0.09897
55	carboxyethyl-GABA	Amino Acid	Glutamate Metabolism	40007	LC/MS Pos Early	100003260	2085	176.092	4386-03-02	2572		HMDB02201	0.52342	0.84358	0.87803	1.08043	0.90573	1.06535	1.05872	0.89339	0.95334	0.73833	1.01312	0.99681	0.81687	0.31148	1.02503	0.88035	0.64994	1.10445	1.12216	0.82344	1.31617	0.75101	0.68933	0.45306	0.92176	1.55127	0.66141	0.8704	1.92206	1.10776	1.39871	1.19178	1.00665	0.89569	0.80023	1.03982	1.25119
4307	carboxyibuprofen	Xenobiotics	Drug - Analgesics, Anesthetics	43333	LC/MS Neg	100004171	1920	235.098	15935-54-3	10444113		HMDB60564	0.22964	0.22964	0.22964	0.22964	0.22964	0.22964	0.22964	0.22964	0.22964	0.22964	0.22964	0.22964	0.22964	0.22964	0.22964	0.22964	0.22964	0.22964	0.22964	0.22964	0.22964	0.22964	0.22964	0.22964	0.22964	0.22964	0.22964	0.22964	0.22964	0.22964	0.22964	0.22964	0.60041	0.22964	0.22964	0.22964	0.22964
1469	carnitine	Lipid	Carnitine Metabolism	15500	LC/MS Pos Early	100000007	1978	162.112	461-05-2	10917	C00318	HMDB00062	0.96932	1.11704	0.90614	1.08182	0.81428	0.53137	1.49014	0.84727	0.94451	1.07534	1.41923	0.69482	1.00985	1.41341	0.94399	0.92269	0.9771	1.09811	0.8934	1.34228	0.77146	0.54594	1.20514	0.83384	1.05763	0.98032	1.11307	0.96332	0.96702	1.45437	1.47583	0.95497	0.78076	1.12368	1.25594	0.76387	1.28559
77	carnosine	Amino Acid	Histidine Metabolism	1768	LC/MS Neg	249	804	225.099	305-84-0	439224	C00386	HMDB00033	0.18052	0.18052	0.18052	0.18052	0.18052	0.18052	0.18052	0.18052	0.18052	0.18052	0.18052	0.18052	0.18052	0.18052	0.18052	0.58259	0.18052	31.702	0.18052	0.18052	1.41741	0.18052	0.18052	0.18052	0.18052	0.18052	0.18052	0.18052	0.18052	0.18052	0.18052	0.18052	0.18052	0.18052	0.18052	0.18052	0.18052
3624	carotene diol (1)	Cofactors and Vitamins	Vitamin A Metabolism	57635	LC/MS Pos Late	100015966	1720	568.428					0.39755	0.42909	2.18182	1.1639	1.48435	1.60248	0.59717	1.49697	0.98196	2.44552	0.61802	0.70964	0.81011	0.85018	0.49036	2.25974	1.77643	1.27242	1.2279	1.27591	1.37879	1.64751	1.43121	1.08251	1.54451	0.65221	1.87146	0.96412	1.35845	1.99571	0.5444	0.69178	2.11051	1.50091	0.40684	0.47655	1.95222
3625	carotene diol (2)	Cofactors and Vitamins	Vitamin A Metabolism	57636	LC/MS Pos Late	100015967	1904	568.428					0.67836	0.65154	1.72322	0.95808	1.83716	0.97287	0.60468	1.66781	0.9161	2.80248	0.6595	1.07384	1.02135	0.82031	0.57608	2.49755	1.52332	1.69894	1.57942	1.55292	1.34337	1.84964	1.64735	1.32112	1.92846	0.74841	2.02374	0.96188	1.30832	1.54095	0.63476	0.63964	2.02352	1.69504	0.63733	0.45287	1.41852
3626	carotene diol (3)	Cofactors and Vitamins	Vitamin A Metabolism	57637	LC/MS Pos Late	100015968	1948	568.428					0.34177	0.1968	1.95133	0.90589	0.79985	1.21164	0.32898	1.88628	0.61691	0.84239	0.90698	0.64187	0.86773	1.37701	0.45189	2.48742	2.76419	1.41121	1.51718	1.08931	2.29979	2.17187	0.73403	1.27995	2.2786	1.13251	2.20675	0.40304	1.04491	2.47485	0.32585	0.7477	1.48728	0.1968	0.50124	0.1968	1.97108
3674	catechol sulfate	Xenobiotics	Benzoate Metabolism	35320	LC/MS Neg	100001605	1906	188.986	4918-96-1	3083879		HMDB59724	1.07236	0.4549	1.36498	1.1534	0.41585	3.35149	0.91734	1.93312	1.37713	0.86976	0.95076	1.4598	6.25453	0.36404	2.86905	5.43153	1.13808	0.9643	0.77421	0.01045	2.22895	0.25954	0.02281	0.03966	0.51478	0.41206	0.0349	0.01045	0.2689	2.1088	3.05696	0.75917	5.20733	0.22791	1.91205	0.04435	3.75503
4358	cefazolin	Xenobiotics	Drug - Antibiotic	57693	LC/MS Pos Early	100015895	2266	455.037	27614-46-1	33255	D00905,C06880,D02299	HMDB15422	1	1	1	1	1	1	1	1	1	1	1	1	1	1	1	1	1	1	1	1	1	1	1	1	1	1	1	1	1	1	1	1	1	1	1	1	1
2484	ceramide (d16:1/24:1, d18:1/22:1)*	Lipid	Ceramides	57437	LC/MS Pos Late	100015727	3850	620.598					0.68014	0.7188	1.09351	2.07787	0.7838	1.21324	1.51641	0.3313	1.33159	0.13482	0.76698	0.22638	0.88105	0.64219	1.11758	0.42307	0.62368	0.13482	1.30368	0.75204	1.29868	0.61051	0.13482	1.13136	1.52459	0.13482	1.84251	1.6588	1.46562	1.35629	0.30135	0.32591	1.80782	0.84023	0.66764	1.38294	2.1725
2485	ceramide (d18:1/14:0, d16:1/16:0)*	Lipid	Ceramides	57432	LC/MS Pos Late	100015735	2477	510.488					0.55668	0.49938	0.85072	2.57704	0.64379	0.86757	0.87108	0.76473	2.13871	0.46425	1.30412	0.92919	0.85701	0.31434	0.95546	0.56398	0.34185	0.49401	0.96136	1.0322	1.00273	1.11106	1.16394	0.65983	1.1602	0.76729	1.63017	0.84015	1.04051	1.27734	0.58364	0.39781	1.82636	0.88104	0.39478	1.40798	1.05519
2487	ceramide (d18:1/20:0, d16:1/22:0, d20:1/18:0)*	Lipid	Ceramides	57440	LC/MS Pos Late	100015755	3920	594.582					0.75003	0.89384	1.21829	1.79169	1.23741	0.94086	1.0878	1.07228	1.81542	0.94872	0.77681	1.06765	1.01523	0.46544	0.98128	0.64204	0.44237	0.62012	1.08293	0.95309	0.87187	0.86854	1.73573	0.89078	1.5306	0.74873	2.12612	2.20772	2.90369	1.1094	0.45963	0.5205	1.37332	1.13477	0.72474	2.00505	1.37735
2488	ceramide (d18:2/24:1, d18:1/24:2)*	Lipid	Ceramides	57443	LC/MS Pos Late	100015744	3858	646.613					0.86243	0.83958	2.11267	1.48283	0.77243	1.64984	1.97415	0.50117	1.62585	0.49039	0.55684	0.40426	0.87302	0.56814	0.88141	0.42785	0.58287	0.15773	0.87862	1	0.69042	0.91043	1.16657	1.26757	1.18334	0.71971	1.55943	1.72274	1.58329	1.35935	0.56921	0.75787	2.10554	1.05609	0.62022	1.49676	2.18193
1461	cerotoylcarnitine (C26)*	Lipid	Fatty Acid Metabolism(Acyl Carnitine)	57516	LC/MS Pos Late	100015835	1649	540.499				HMDB06347	0.87776	0.82053	0.75542	1.13088	0.6385	0.65824	1.02005	0.70212	1.28494	1.01737	0.52674	0.61277	0.57333	0.88218	0.52682	1.50595	0.92899	1.70024	0.62598	1.94285	0.73927	1.27827	2.80361	1.04962	0.59051	0.53724	1.08329	1.42557	1.30548	1.22143	0.94652	1.11317	1.37485	1.05843	0.44626	1.17803	0.60024
4601	cetirizine	Xenobiotics	Drug - Respiratory	54745	LC/MS Pos Late	100009034	1052	389.163	83881-51-0	2678	C07778	HMDB05032	0.03456	0.03456	0.03456	0.03456	0.03456	1	0.03456	0.03456	0.03456	0.03456	0.03456	0.03456	0.03456	0.03456	0.03456	0.05801	0.03456	0.03456	0.03456	0.03456	0.03456	0.03456	0.03456	0.03456	0.03456	0.03456	0.03456	0.03456	0.03456	0.03456	0.03456	0.03456	0.03456	0.03456	0.03456	0.03456	0.03456
213	C-glycosyltryptophan	Amino Acid	Tryptophan Metabolism	48782	LC/MS Neg	100006379	1777	365.135	180509-18-6	10981970			1.40118	1.53005	1.15538	1.02259	2.18056	0.67066	1.28818	0.87565	1.21095	1.68249	2.38646	0.65074	1.87682	0.54173	0.96087	0.55855	0.53076	1.03964	2.66473	0.89946	2.15706	1.64834	1.02187	1.04012	1.4326	0.91575	1.18044	1.01086	2.11516	0.66895	1.59008	1.47376	0.59464	0.63335	1.1015	1.52505	0.74937
2724	chenodeoxycholate	Lipid	Primary Bile Acid Metabolism	1563	LC/MS Neg	1123	5264	391.285	474-24-9;474-25-9	10133	C02528	HMDB00518	1.7551	0.5628	0.80232	3.12856	1.96983	0.33867	0.12878	0.18443	2.19845	1.72499	0.12878	0.64016	1.76618	0.56994	1.49673	0.44759	0.12878	0.21058	0.18504	1.98756	0.12878	0.12878	0.81799	0.71488	0.12878	0.12878	0.40825	0.47269	0.54119	0.90261	0.12878	0.39016	0.82058	2.43806	0.12878	0.47051	0.2769
1680	chiro-inositol	Lipid	Inositol Metabolism	37112	LC/MS Polar	100001859	3191.2	225.062	643-12-9		C19891	HMDB34220	0.08232	0.38495	0.08232	0.08232	0.3192	0.49337	1.24941	0.08232	0.08232	0.9869	4.84899	0.59521	0.08232	0.08232	5.26566	2.34289	0.08232	2.37368	2.75085	0.08232	8.8924	0.08232	0.08232	0.272	0.08232	0.80938	0.08232	0.08232	0.08232	1.60119	0.17659	0.08232	0.08232	0.08232	1.60542	0.08232	0.62581
2721	cholate	Lipid	Primary Bile Acid Metabolism	22842	LC/MS Neg	136	5165	407.28	81-25-4	221493	C00695	HMDB00619	1.37322	1.73796	0.83202	2.24187	1.5916	0.17487	2.95861	0.13209	0.62143	0.43578	0.95541	0.10212	0.44854	0.38092	0.57226	0.45472	0.27196	0.8621	1.71662	0.52082	0.692	1.95264	1.98436	0.47448	0.80782	0.4182	0.70165	0.66584	2.02172	1.17758	3.6246	0.57977	0.96894	2.42362	2.39646	1.07117	0.10212
2529	cholesterol	Lipid	Sterol	63	LC/MS Pos Late	266	2707	369.352	57-88-5	11025495	C00187	HMDB00067	0.69486	0.83626	1.33876	1.52234	0.96283	1.08043	1.26823	0.95116	1.57466	0.84096	0.90079	0.86846	1.02106	0.88888	0.80769	0.87104	1.02044	0.77947	0.69015	1.02855	0.57764	0.76215	1.49087	1.01184	0.96391	0.775	1.16065	1.66982	1.72253	1.14623	0.81824	0.80689	1.39924	1.05068	0.75092	1.20611	0.97064
1708	choline	Lipid	Phospholipid Metabolism	15506	LC/MS Pos Early	1256	1961	104.107	67-48-1	305	C00114	HMDB00097	1.02691	0.68625	0.86913	0.85588	0.85222	1.02269	0.79467	0.63554	1.24764	1.08428	0.74888	0.92936	0.67946	0.84983	0.87711	0.93713	1.07573	1.15034	0.99285	0.76932	0.77351	1.05591	0.64644	0.75549	0.87877	0.98692	0.57459	1.12704	1.0268	1.50146	1.08317	0.92446	1.34392	1.15857	0.65028	1.8081	0.88573
1709	choline phosphate	Lipid	Phospholipid Metabolism	34396	LC/MS Pos Early	267	700	184.073	72556-74-2	1014	C00588	HMDB01565	1.17706	1.51161	1.50328	1.29531	1.13675	1.22743	0.61743	0.96095	0.87671	1.57527	1.18415	1.70891	0.67744	0.78621	0.81699	0.94414	1.50837	0.90192	0.65307	1.14483	0.33965	1.01573	1.03429	0.77694	1.61878	0.98705	0.91346	0.56671	1.10386	1.48564	0.97879	0.81906	1.61376	0.99458	0.95776	1.41994	2.59702
3921	cinnamoylglycine	Xenobiotics	Food Component/Plant	38637	LC/MS Neg	100002253	3127	204.067	16534-24-0	709625		HMDB11621	0.11324	0.11324	0.11324	0.33182	0.25138	0.11324	0.11324	2.03777	0.11324	0.11324	0.11324	1.68207	0.99589	4.18459	1.80446	0.78512	2.35304	0.11324	0.11324	0.11324	0.11324	0.28794	0.11324	0.11324	0.11324	0.11324	0.11324	0.11324	0.11324	1.08971	0.11324	0.11324	0.2224	0.11324	0.85628	0.11324	0.16694
4368	ciprofloxacin	Xenobiotics	Drug - Antibiotic	57614	LC/MS Neg	100000687	2724	392.126	85721-33-1	4011971;2764	C05349		0.09723	0.09723	0.09723	0.09723	0.09723	0.09723	0.09723	0.09723	0.09723	0.09723	0.09723	0.09723	0.09723	0.09723	0.09723	0.09723	0.09723	0.09723	0.09723	0.09723	0.09723	0.09723	0.09723	0.09723	0.09723	0.09723	0.09723	0.09723	0.09723	0.09723	0.09723	0.09723	0.09723	0.09723	0.09723	0.09723	0.09723
1422	cis-4-decenoylcarnitine (C10:1)	Lipid	Fatty Acid Metabolism(Acyl Carnitine)	38178	LC/MS Pos Late	100002259	1057	314.233	98930-66-6				0.41571	0.80067	0.31886	1.5277	0.52127	0.22161	1.17061	0.94211	1.81546	0.40007	0.31793	0.89607	0.62242	2.47858	0.60653	0.95136	2.94866	1.32689	0.76713	1.24373	0.78256	0.23142	1.74413	2.13373	0.4601	0.20961	0.85112	1.67124	2.12163	0.53686	1.41843	1.47934	1.91532	3.40827	0.52411	3.49419	0.49667
1130	citraconate/glutaconate	Energy	TCA Cycle	47076	LC/MS Polar	100006438	2600	129.019					0.86511	0.77628	0.67632	4.3434	0.88655	4.74324	1.23101	6.40541	3.09466	0.87116	1.27509	0.58968	9.54716	0.59155	1.71033	0.7455	0.65117	0.87088	0.55381	0.63348	3.12503	0.74574	0.60202	0.59649	0.62477	0.64436	0.68868	0.63735	0.59762	0.75195	1.2114	1	5.64286	0.64423	1.06954	0.61782	1.03279
1110	citrate	Energy	TCA Cycle	1564	LC/MS Neg	1124	582	191.02	77-92-9	311	C00158	HMDB00094	1.12615	0.86232	1	1.14038	1.02111	1.27542	0.72079	0.81963	1.02073	1.15385	0.66943	0.96129	0.92771	1.53228	1.07849	0.95633	1.21637	0.82117	1.39571	0.75347	1.26663	1.07697	0.66817	0.78691	0.5832	0.92017	0.74796	0.6403	0.98385	1.62742	1.16668	0.91681	1.488	1.3353	1.11437	1.08108	1.13242
366	citrulline	Amino Acid	Urea cycle; Arginine and Proline Metabolism	2132	LC/MS Pos Early	391	1520	176.103	372-75-8	9750	C00327	HMDB00904	0.99225	0.77292	0.77388	1.03837	0.87855	0.85823	0.9718	0.84559	1.22796	0.91839	1.036	1.18903	0.78226	0.9492	0.95487	1.06009	1.32147	1.22341	0.51208	0.64775	0.81432	1.13787	0.46601	0.76191	0.48668	0.86428	0.54886	0.64144	1.01529	1.01301	1.49236	1.13281	1.03882	1.43466	0.656	0.42921	0.61617
4363	clindamycin	Xenobiotics	Drug - Antibiotic	57673	LC/MS Pos Late	100015876	848	425.187	18323-44-9	446598	D00277,C06914		1	1	1	1	1	1	1	1	1	1	1	1	1	1	1	1	1	1	1	1	1	1	1	1	1	1	1	1	1	1	1	1	1	1	1	1	1
2631	cortisol	Lipid	Corticosteroids	1712	LC/MS Neg	356	4710	361.202	50-23-7	5754	C00735	HMDB00063	0.85922	0.88569	1.79983	0.80863	0.64767	0.61452	1.5055	1.1445	1	0.87029	1.49193	1.83827	1.33049	1.1313	0.91932	0.46989	1.3157	0.92942	1.96232	0.47273	1.03924	1.62603	1.29564	1.83378	1.31472	0.4993	1.22683	0.32637	0.90999	0.58431	1.00878	0.89217	1.12992	0.53993	0.78607	1.28335	0.85267
2633	cortisone	Lipid	Corticosteroids	1769	LC/MS Neg	273	4575	359.186	53-06-5	222786	C00762	HMDB02802	0.73643	1.11509	1.71624	0.60542	0.60065	0.41153	1.23855	0.65406	0.79557	0.98225	1.41173	1.28652	1.37164	0.81706	0.88549	0.49382	0.88859	1.14077	0.96135	0.20818	0.77194	1.89702	1.05646	0.87429	1.04061	0.38669	0.90721	0.09329	0.44497	0.61345	1.27483	1.01323	0.89335	0.55815	0.68211	1.27479	1.04932
3750	cotinine	Xenobiotics	Tobacco Metabolite	553	LC/MS Pos Early	848	2213	177.102	486-56-6	854019		HMDB01046	1.05428	0.76752	0.01265	0.01265	0.01265	0.01265	0.01265	0.01265	0.01265	0.01265	0.01265	0.01265	0.01265	0.01265	0.01265	0.01265	0.01265	0.01265	0.01265	0.01265	0.01265	0.01265	0.01265	0.01265	0.01265	0.01265	0.01265	0.01265	0.01265	0.01265	2.95628	0.01265	0.01265	0.01265	0.01265	0.01265	0.01265
3752	cotinine N-oxide	Xenobiotics	Tobacco Metabolite	38662	LC/MS Pos Early	100002719	1377	193.097	36508-80-2	9815514		HMDB01411	0.474	0.474	0.474	0.474	0.474	0.474	0.474	0.474	0.474	0.474	0.474	0.474	0.474	0.474	0.474	0.474	0.474	0.474	0.474	0.474	0.474	0.474	0.474	0.474	0.474	0.474	0.474	0.474	0.474	0.474	2.74902	0.474	0.474	0.474	0.474	0.474	0.474
393	creatine	Amino Acid	Creatine Metabolism	27718	LC/MS Pos Early	1221	1947	132.077	57-00-1	586	C00300	HMDB00064	1.46705	0.90263	0.95106	1.17257	1.46711	1.25391	2.18561	1.7209	1.0975	1.95685	2.44334	1.32718	1.03945	0.40355	1	0.80161	0.32081	2.23702	0.70061	0.57512	0.7731	0.73132	0.80254	0.60224	1.08827	0.96994	1.05007	0.7905	1.0492	2.04791	1.51778	1.04179	1.11524	1.6532	0.77977	1.93084	1.06614
394	creatinine	Amino Acid	Creatine Metabolism	513	LC/MS Pos Early	275	2055	114.066	60-27-5	588	C00791	HMDB00562	1.01846	1.09421	0.90921	0.73963	0.72725	1.0081	0.69762	0.66628	0.89916	0.7204	0.86067	0.74285	0.57664	0.97741	0.64368	0.83678	1.13528	0.87251	0.96522	0.72591	1.17984	0.84383	0.7683	0.92253	0.66054	0.8006	0.71584	0.89774	1.18729	1.27464	1.35824	0.94065	1.16675	0.97771	0.84913	0.97735	1.13909
431	cys-gly, oxidized	Amino Acid	Glutathione Metabolism	18368	LC/MS Pos Early	1224	2947	355.074	7729-20-6	333293			0.91138	0.66512	0.83829	1.27355	0.81742	0.84358	0.61501	0.46924	2.01074	1.12871	0.69636	1.13755	0.59536	1.33173	1.22629	1	3.09365	1.5991	0.35088	2.19815	0.34599	2.58311	0.38958	1.19136	0.21276	0.78962	0.67534	0.65878	0.46682	2.2591	1.41668	1.29305	1.59746	1.03761	0.59555	0.8686	0.70884
337	cystathionine	Amino Acid	Methionine, Cysteine, SAM and Taurine Metabolism	15705	LC/MS Pos Early	310	2270	223.075	535-34-2	439258	C02291	HMDB00099	1.01689	1.00706	0.60471	0.82074	1.15571	0.79119	2.5381	0.65567	0.59448	1.01784	1.4298	0.58425	0.72118	0.36662	1.27512	1.40107	0.50225	1.12218	3.15882	1.25962	2.46775	1.12788	0.42864	1.05822	0.73254	1.1207	1.2534	0.79797	1.1799	0.43394	3.28994	0.93605	0.71971	1.36986	2.10761	2.0645	0.46949
339	cysteine	Amino Acid	Methionine, Cysteine, SAM and Taurine Metabolism	1868	LC/MS Pos Early	800	1488	122.027	52-90-4;56-89-3	5862	C00097	HMDB00574	1.2612	1.27775	0.8565	0.71666	0.71624	1.25233	0.6151	0.72906	0.73999	0.70462	0.59244	0.68707	0.74637	0.78899	0.90948	0.47385	0.76589	0.74753	0.4298	0.81432	0.59359	1.18552	0.61878	0.72989	0.48601	0.72572	0.60576	0.51517	0.89724	1.01419	1.49542	0.62664	0.73276	0.78014	0.87785	0.95636	1.41324
344	cysteine s-sulfate	Amino Acid	Methionine, Cysteine, SAM and Taurine Metabolism	22176	LC/MS Pos Early	100000808	565	201.984	1637-71-4	115015	C05824	HMDB00731	0.42409	0.85391	1.50202	0.85908	0.98791	1.05594	0.42304	0.66633	0.78472	0.72442	0.66038	0.87146	1.5177	0.69137	1.17929	0.87209	1.17597	1.00616	1.26808	0.74621	0.86967	0.9119	2.7582	1.493	1.25726	0.70906	1.12888	1.4471	0.91921	0.86171	0.92504	0.60679	0.53836	0.75922	0.79055	1.13653	0.69734
349	cysteine sulfinic acid	Amino Acid	Methionine, Cysteine, SAM and Taurine Metabolism	37443	LC/MS Pos Early	100002113	597	154.017	207121-48-0	109	C00606	HMDB00996	0.69225	0.5283	0.31007	0.31007	0.31007	0.69399	0.31007	0.31007	0.31007	1.03358	0.31007	0.31007	0.31007	0.31007	0.31007	0.31007	0.63727	0.31007	0.31007	0.31007	0.31007	0.31007	0.31007	0.31007	0.31007	0.31007	0.31007	0.31007	0.31007	0.31007	0.80131	0.31007	0.31007	0.31007	0.31007	0.40624	0.31007
426	cysteine-glutathione disulfide	Amino Acid	Glutathione Metabolism	35159	LC/MS Pos Early	100001437	2465	427.095	13081-14-6	4247235		HMDB00656	0.54697	0.357	0.22992	0.86616	0.31225	0.25522	0.17668	0.17248	1.4521	0.5229	0.27539	0.86146	0.34628	5.30905	0.73294	0.38609	7.88756	0.80128	0.17248	2.34291	0.17248	5.61092	0.37312	0.4284	0.31327	0.5364	0.24958	0.17248	0.27392	0.97905	0.53696	6.58146	4.2703	1	0.26405	0.46894	0.49508
429	cysteinylglycine	Amino Acid	Glutathione Metabolism	35637	LC/MS Pos Early	278	2132	179.048	19246-18-5	439498	C01419	HMDB00078	0.9654	1.03224	0.76207	0.75901	0.44699	1.48514	0.39501	0.41753	0.9392	0.68581	0.32861	0.53028	0.52954	1.02614	1.40352	0.39539	1.64153	0.87854	0.28326	1.5678	0.33205	2.57168	0.2368	0.9419	0.20829	0.57627	0.43432	0.33822	0.83183	1.91165	2.09097	0.62562	1.12873	1.21481	0.74791	1.04129	0.91222
430	cysteinylglycine disulfide*	Amino Acid	Glutathione Metabolism	62103	LC/MS Pos Early	100002466	2547	298.053	70555-24-7			HMDB00709	0.8754	0.6989	0.88903	1.01553	0.84724	0.86633	0.68928	0.53536	1.18699	0.96011	0.70033	0.77692	0.72629	1.07574	0.97644	0.81479	1.47647	1.234	0.51047	1.45522	0.38024	1.43482	0.66651	1.07813	0.38826	0.8541	0.63197	0.7527	0.90386	1.17978	1.15419	1.03372	1.14877	1.05098	0.64459	1.14637	0.71817
345	cystine	Amino Acid	Methionine, Cysteine, SAM and Taurine Metabolism	56	LC/MS Pos Early	279	2000	241.031	56-89-3	67678	C00491	HMDB00192	1.72987	1.79341	1.30521	1.19526	1.26308	0.30502	0.44587	1.20519	1.38306	0.34104	1.58463	0.19915	1.39617	0.33455	0.2846	0.49099	0.28165	2.08492	0.22495	1.69647	0.79563	1.5239	0.36166	1.58285	0.24262	0.46677	1.11348	1.4209	2.56489	1.18709	0.31117	1.39663	0.30894	0.3067	1.25111	0.92746	0.24875
3469	cytidine	Nucleotide	Pyrimidine Metabolism, Cytidine containing	514	LC/MS Neg	827	1325	242.078	65-46-3	6175	C00475	HMDB00089	2.19552	2.46645	1.55494	1.0478	1.60132	0.43362	1.05872	3.44383	1.1481	1.31319	1.03109	0.89298	0.81066	0.47929	0.34484	0.47977	0.65604	0.80821	1.44999	0.65307	2.32118	0.91219	2.45742	1.41133	1.09777	1.27556	1.07331	2.75424	2.53062	0.54171	0.18478	0.59005	0.2179	0.22026	1.51486	2.85889	1.23425
3470	cytosine	Nucleotide	Pyrimidine Metabolism, Cytidine containing	573	LC/MS Pos Early	881	2060	112.051	71-30-7	597	C00380	HMDB00630	4.94421	0.82163	0.68719	2.54799	0.68173	0.38692	5.2128	1.85348	1.21448	0.29632	0.89159	2.30015	1.20226	0.59689	0.80611	2.13872	0.76639	1.07912	2.61866	0.9266	2.34925	0.71063	3.46881	1.72155	0.88943	1.61816	0.73368	0.25498	7.24188	0.25498	0.25498	0.77155	0.68673	0.25498	1.86249	2.46593	0.25498
1419	decanoylcarnitine (C10)	Lipid	Fatty Acid Metabolism(Acyl Carnitine)	33941	LC/MS Pos Late	100001251	1130	316.248	1492-27-9	10245190		HMDB00651	0.21132	0.49363	0.32004	1.59398	0.3226	0.1496	1.29383	1.27074	1.01069	0.38586	0.29216	0.74675	0.63194	2.65895	0.34649	1.30213	4.82852	1.44916	0.59711	1.22114	0.86614	0.16883	2.33285	2.56599	0.43233	0.21675	1.00316	1.66981	2.29436	0.58892	1.44546	1.17381	2.77301	4.6029	0.34626	2.86621	0.49234
2648	dehydroisoandrosterone sulfate (DHEA-S)	Lipid	Androgenic Steroids	32425	LC/MS Neg	100000792	4745	367.158	651-48-9	12594	C04555	HMDB01032	0.5219	1.33131	1.17666	0.59694	1.02297	1.04234	0.25782	0.09164	0.65416	1.12518	0.59479	0.12315	0.46795	2.33252	0.62673	0.15293	2.6312	0.31315	0.21935	0.3388	0.3475	1.09717	0.85112	1.5606	1.06428	0.93728	0.98557	0.46631	0.37048	1.15395	1.24514	1.1663	0.92984	1.13785	1.80088	0.4243	1.52822
3573	delta-CEHC*	Cofactors and Vitamins	Tocopherol Metabolism	62287	LC/MS Neg	100020416	3422	249.113	84599-16-6	11536125			0.98978	1.29133	1.5452	0.20669	0.3115	0.30998	0.20669	0.20669	0.20669	0.20669	0.20669	0.35483	0.20669	0.71132	0.74789	0.20669	1.12531	0.20669	0.34436	1.02059	0.20669	4.77097	0.20669	0.85282	0.20669	1.16523	0.20669	0.20669	0.20669	1.57296	1.54835	0.6454	0.34048	0.92174	0.61767	0.20669	0.81697
3561	delta-tocopherol	Cofactors and Vitamins	Tocopherol Metabolism	33418	LC/MS Pos Late	100001216	2259	402.349	119-13-1	92094	C14151	HMDB02902	1.82106	0.65062	1.1484	0.81304	0.44453	0.86629	0.08019	0.3631	1.05416	0.41969	0.28621	0.75111	0.55312	0.77086	0.75625	0.67755	0.72281	0.66284	1.13608	1.36507	1.10583	2.94666	0.76974	1.15764	0.53677	1.12622	0.08019	2.59594	0.67426	0.64254	1.0025	0.76238	0.5679	2.11416	0.36167	0.67565	0.92228
1468	deoxycarnitine	Lipid	Carnitine Metabolism	36747	LC/MS Pos Early	100001662	2052	146.118	6249-56-5	134	C01181	HMDB01161	0.91677	1.01577	0.75336	0.89542	1.04795	0.62254	1.7908	0.97014	0.86786	0.93967	1.02765	0.9439	0.69693	1.42398	0.79851	0.70899	1.28933	1.07646	1.08167	0.67053	1.10145	0.58542	0.69082	0.95802	0.73145	0.88581	0.73631	1.10558	0.86136	1.52975	1.58978	0.89505	1.11078	1.45001	0.88758	1.48219	1.10182
2740	deoxycholate	Lipid	Secondary Bile Acid Metabolism	1114	LC/MS Neg	302	5294	391.285	83-44-3	222528	C04483	HMDB00626	0.05197	0.05197	0.67566	0.22121	0.22932	0.65391	1.05954	0.62165	0.05197	0.05197	0.93883	0.7414	0.05197	2.45303	0.05197	0.05197	3.99726	0.48195	0.41589	0.72017	0.44482	1	0.89137	1.55096	0.83784	1.4445	0.84221	0.25978	0.0939	1.30276	1.74851	0.46359	1.85772	0.05197	0.17822	0.24048	0.64765
4302	desmethylnaproxen	Xenobiotics	Drug - Analgesics, Anesthetics	46331	LC/MS Neg	100001787	3045	215.071	52079-10-4	13393711		HMDB13989	0.43349	0.43349	0.43349	0.43349	0.43349	0.43349	0.43349	0.43349	0.43349	0.43349	0.43349	0.43349	0.43349	0.43349	0.43349	0.43349	0.43349	0.43349	0.43349	0.43349	0.43349	0.43349	0.43349	0.43349	0.43349	0.43349	0.43349	0.43349	0.43349	0.43349	0.43349	0.43349	0.43349	0.43349	0.43349	0.43349	0.43349
4303	desmethylnaproxen sulfate	Xenobiotics	Drug - Analgesics, Anesthetics	46106	LC/MS Neg	100001788	2250	295.028		184679			0.06799	0.06799	0.06799	0.06799	0.06799	0.06799	0.06799	1	0.06799	0.06799	0.06799	0.06799	0.06799	0.06799	0.06799	0.06799	0.06799	0.06799	0.06799	0.06799	0.06799	0.06799	0.06799	0.06799	0.06799	0.06799	0.06799	0.06799	0.06799	0.06799	0.06799	0.06799	0.06799	0.06799	0.06799	0.06799	0.06799
4742	dexpanthenol	Xenobiotics	Chemical	38314	LC/MS Pos Early	100002376	1740	206.139	16485-10-2	4678	D03726	HMDB04231	0.60926	0.60926	0.60926	1.42561	0.60926	0.60926	0.60926	0.60926	0.60926	0.60926	0.60926	0.60926	0.60926	0.60926	0.60926	0.60926	0.87592	0.60926	36.4491	0.60926	6.36538	0.60926	0.60926	0.60926	1.46091	0.60926	0.97795	0.60926	0.60926	0.60926	0.60926	0.60926	0.60926	0.60926	0.60926	0.60926	0.60926
2300	diacylglycerol (16:1/18:2 [2], 16:0/18:3 [1])*	Lipid	Diacylglycerol	54966	LC/MS Pos Late	100010940	2733	608.525					0.39189	0.89319	2.63335	2.4454	0.67812	2.16686	0.94837	0.33978	2.19606	0.74777	0.67413	0.15971	0.78095	0.67059	0.95467	0.33934	0.26601	0.15971	0.41104	0.68748	0.82674	1.56277	0.6429	1.00415	1.04359	1.28213	2.36276	2.27779	1.02575	3.311	0.80801	0.41226	1.73188	0.72771	0.8348	0.24228	1.63354
1224	dihomo-linoleate (20:2n6)	Lipid	Polyunsaturated Fatty Acid (n3 and n6)	17805	LC/MS Neg	1231	5730	307.264	2091-39-6	6439848	C16525	HMDB05060	0.30948	0.36267	0.49932	1.18007	0.21192	0.44607	0.69225	0.53078	0.80342	0.28461	0.42193	0.47456	1.12687	1.18379	0.42166	0.90001	0.72576	0.79333	0.97942	1.78689	0.7473	0.52164	1.04313	1.58783	0.23053	0.27915	2.78357	2.9514	0.82001	1.23933	0.96473	2.45271	2.12875	1.59764	0.42388	4.59886	0.35828
1219	dihomo-linolenate (20:3n3 or n6)	Lipid	Polyunsaturated Fatty Acid (n3 and n6)	35718	LC/MS Neg	100001739	5596	305.249	17046-59-2	5280581	C03242	HMDB02925	0.20432	0.32361	0.79076	1.87841	0.20913	0.40209	0.41438	0.70084	0.87039	0.3999	0.62865	0.75233	0.80488	1.05864	0.37745	0.79261	0.67015	0.59249	1.22749	2.58296	0.58733	0.55246	0.59943	1.24522	0.28488	0.43616	2.74046	1.81187	0.43479	0.7183	0.48785	1.72146	1.36423	1.18564	0.38661	1.75539	0.39562
1449	dihomo-linolenoylcarnitine (C20:3n3 or 6)*	Lipid	Fatty Acid Metabolism(Acyl Carnitine)	57521	LC/MS Pos Late	100015840	1392	450.358					0.85405	0.45594	1.72301	1.47133	1.12348	1.6699	2.22833	0.38982	0.7509	0.81942	1.76845	0.61737	0.81607	1.43879	1	0.5174	1.30711	0.33128	0.43366	1.84259	0.397	3.30309	0.49522	2.43603	1.18858	2.06205	5.14765	0.19336	0.44818	2.58458	0.99794	1.14198	0.38511	0.82772	1.02988	0.26473	1.77529
1480	dihomo-linolenoyl-choline	Lipid	Fatty Acid Metabolism (Acyl Choline)	53262	LC/MS Pos Late	100009335	1424	392.352					0.89986	0.4527	3.19853	3.57991	0.73348	0.57027	0.31856	2.32712	1.60926	1.44709	1.39153	1.78648	1.39146	1.28421	0.50769	0.87855	1.2994	0.59189	0.62837	1.69264	1.73743	0.99262	0.41845	3.36003	0.63221	3.50947	1.55337	0.74902	0.29782	0.59862	0.36006	0.23295	0.31728	0.55805	1.00738	0.2113	0.63786
1450	dihomo-linoleoylcarnitine (C20:2)*	Lipid	Fatty Acid Metabolism(Acyl Carnitine)	57520	LC/MS Pos Late	100015839	1436	452.373					0.64849	0.3993	1.35996	1.57506	1.3933	1.2512	2.84824	0.51306	0.92422	0.6577	0.9197	0.50293	1.10708	1.68611	0.95582	0.5783	1.3065	0.45531	0.60315	1.58724	0.5335	1.67999	0.83915	2.44258	1.02141	0.87002	4.0811	0.32662	1.09078	2.56815	0.83738	1.20658	0.8395	0.86819	0.73118	0.48397	1.57934
3426	dihydroorotate	Nucleotide	Pyrimidine Metabolism, Orotate containing	601	LC/MS Polar	923	1910	157.025	155-54-4	648	C00337	HMDB03349	0.84719	0.40313	1.54119	2.3287	1.13638	2.3829	1.90751	0.6844	2.04584	0.75693	0.97143	0.52779	1.12141	0.89291	1.39286	1.1	1.20206	0.89222	0.61513	1.09239	0.9876	2.30004	0.2622	0.69622	0.58715	1.0423	1.90814	1.91893	0.66429	2.3207	1.0058	1.47142	0.7474	0.61282	0.48007	0.43889	1.23532
4744	dimethyl sulfone	Xenobiotics	Chemical	43424	LC/MS Pos Early	100004284	832	95.0161	67-71-0	6213	C11142	HMDB04983	1.36617	0.42872	0.70624	1.08195	0.69001	1.13249	1.08335	0.23735	0.47892	0.71616	1.66773	1.6581	0.6624	1.13236	1.09115	1.46357	0.68934	2.44743	0.50804	0.45225	0.707	0.70579	0.47787	1.08553	0.57484	2.22738	0.79848	0.23735	1.54479	1.05155	0.75172	0.69729	0.80484	1.6474	0.60303	0.5596	0.66829
372	dimethylarginine (SDMA + ADMA)	Amino Acid	Urea cycle; Arginine and Proline Metabolism	36808	LC/MS Pos Early	100001810	2850	203.15	102783-24-4	123831	C03626	HMDB01539	1.29011	1.19031	0.99455	1.23182	1.191	1.17013	1.06009	1.22175	1.43055	1.14216	1.10583	1.12422	1.01568	0.85717	1.01845	0.91318	1.07249	1.1355	1.10668	1.05186	1.19203	1.12564	1.00101	1	0.90603	0.94636	0.85755	1.33272	1.46847	1.12108	1.27837	1.03689	1.14272	0.97433	1.08254	1.10311	0.84992
5	dimethylglycine	Amino Acid	Glycine, Serine and Threonine Metabolism	5086	LC/MS Pos Early	806	1104	104.071	1118-68-9	673	C01026	HMDB00092	1.89759	1.6259	0.7678	1.45613	1.7054	0.77417	3.06689	0.94112	1.29597	1.27444	1	0.81135	0.70506	1.63354	0.79021	2.23594	2.20981	2.24516	1.32916	0.4997	1.12961	0.82275	1.15511	2.17025	1.19109	1.84518	1.02527	2.11784	5.67421	0.74515	0.83488	0.78587	1.28239	1.11593	2.50036	22.5876	0.82743
1223	docosadienoate (22:2n6)	Lipid	Polyunsaturated Fatty Acid (n3 and n6)	32415	LC/MS Neg	100001182	6034	335.296	7370-49-2	5282807	C16533	HMDB61714	0.25102	0.40144	0.56734	1.95777	0.27698	0.45848	1.08165	0.46996	0.78396	0.35608	0.58086	0.47736	0.87258	1.35692	0.50549	1.36145	0.63931	0.78094	1.36957	1.21097	0.68817	0.57281	1.93741	1.51767	0.3419	0.45031	4.48681	4.76046	0.91632	1.11009	1.0411	1.72755	1.69533	1.44348	0.36973	4.03748	0.31578
1328	docosadioate (C22-DC)	Lipid	Fatty Acid, Dicarboxylate	39837	LC/MS Neg	100002952	5291.8	369.301	505-56-6	244872	C19625		0.76578	0.44084	1.74922	1.75477	0.94968	0.69476	1.98714	0.51337	2.15483	1.63341	0.96668	2.08926	0.97946	0.94994	0.82948	2.87724	3.75592	2.61726	0.59002	0.66561	0.3921	1.02734	0.23776	0.83102	0.23776	0.60523	0.23776	0.29625	0.28519	0.52871	0.53351	0.94199	0.31621	0.39867	0.47231	0.28423	1.04585
1210	docosahexaenoate (DHA; 22:6n3)	Lipid	Polyunsaturated Fatty Acid (n3 and n6)	44675	LC/MS Neg	100000665	5525	327.233	6217-54-5	445580	C06429	HMDB02183	0.45049	0.53476	0.84082	1.87693	0.48527	0.65162	0.61025	1.51541	1.37122	0.67434	0.36344	1.37857	0.95443	0.85912	0.36772	2.2314	0.67356	1.46418	0.99049	1.79661	0.55328	0.40608	2.61281	1.49641	0.22092	0.24399	2.25122	8.59581	1.03949	0.71068	1.30656	1.92723	4.67715	4.26783	0.47543	2.97433	0.48351
1484	docosahexaenoylcholine	Lipid	Fatty Acid Metabolism (Acyl Choline)	53263	LC/MS Pos Late	100009333	1378	414.337					1.48652	1.09081	3.01695	2.67018	1.67833	1.06505	0.24631	3.23102	2.33657	1.87437	0.5134	2.16031	1.31229	1.20032	0.4125	2.22923	0.90023	0.94869	0.48118	1.02657	1.59091	0.4255	1.91447	2.01872	0.4592	1.29588	0.70627	1.86722	0.94126	0.75533	0.65359	0.25965	1.52288	2.15958	0.74411	0.24252	0.65205
1209	docosapentaenoate (n3 DPA; 22:5n3)	Lipid	Polyunsaturated Fatty Acid (n3 and n6)	32504	LC/MS Neg	100001181	5571	329.249	2234-74-4	6441454	C16513	HMDB06528	0.41759	0.54604	0.94143	1.27823	0.38147	0.60775	0.34853	0.87199	0.80275	0.51736	0.45328	0.64322	0.64548	0.86158	0.20581	0.80678	0.70152	0.64879	1.13781	3.16794	0.75983	0.59824	1.53612	1.11387	0.22319	0.21975	1.93882	5.77929	1.10333	0.61113	1.17752	2.21649	2.06014	2.97917	0.384	5.52125	0.29129
1222	docosapentaenoate (n6 DPA; 22:5n6)	Lipid	Polyunsaturated Fatty Acid (n3 and n6)	37478	LC/MS Neg	100001580	5624.5	329.249	25182-74-5	6441454	C16513	HMDB01976	0.19538	0.25338	0.71293	1.73661	0.21039	0.49018	0.36831	0.55574	1.11807	0.25172	0.49294	0.54247	0.79217	1.0067	0.35582	1.86203	0.72667	0.96878	1.20657	2.96233	0.63154	0.4888	0.64757	1.56929	0.22278	0.33075	2.18169	1.17231	0.41396	0.66464	0.5703	1.4653	2.75795	1.30554	0.52575	1.99786	0.31913
1211	docosatrienoate (22:3n3)	Lipid	Polyunsaturated Fatty Acid (n3 and n6)	32417	LC/MS Neg	100001195	5823	333.28	59708-86-0	5312556	C16534	HMDB02823	0.51687	0.20893	0.6283	1.13767	0.20893	0.20893	0.75309	0.20893	0.62079	0.20893	0.81685	0.20893	1.04704	0.89747	0.44262	1.45802	0.20893	0.20893	0.20893	1.07379	0.20893	0.95799	0.31632	1.62382	0.20893	0.20893	4.75105	3.41809	0.75117	0.98818	0.90793	1.84588	1.85529	1.18127	0.77813	0.20893	0.62209
1317	dodecadienoate (12:2)*	Lipid	Fatty Acid, Dicarboxylate	62276	LC/MS Neg	100020478	5146	195.139					0.66146	1.06453	0.63665	1.45857	0.25882	0.6707	1.13108	1.575	1.79193	0.16636	0.34362	1.45385	1	1.62267	0.8049	1.80043	1.54584	1.67752	0.17261	1.03509	0.43899	0.35644	0.97355	1.99855	0.25295	0.32824	1.4318	1.01123	1.42767	0.72855	2.41217	3.12635	2.61943	1.65444	0.78832	3.02374	0.25344
1319	dodecanedioate (C12-DC)	Lipid	Fatty Acid, Dicarboxylate	32388	LC/MS Neg	100001102	2990	229.145	693-23-2	12736	C02678	HMDB00623	0.38687	1.72587	0.72893	4.14518	0.89246	0.50606	1.65901	2.20623	3.19635	0.78384	0.93339	1.25555	1.09241	1.18528	1.08262	15.1092	1.11333	0.67993	1.23326	0.36377	1.18818	1.22186	0.35976	0.55023	0.30559	0.82605	0.58017	0.27351	0.69375	1.82452	1.41651	2.66989	8.04097	1.03367	0.7289	0.98169	0.37578
183	dopamine 3-O-sulfate	Amino Acid	Tyrosine Metabolism	48407	LC/MS Neg	100006361	1556.2	232.028		122136	C13690	HMDB06275	1.22941	0.7192	0.8144	0.96249	1.48526	0.86865	1.69266	1.05892	1.33297	1.50772	1.85408	6.164	0.77771	0.65822	1.49189	1.03958	0.47731	1.3705	1.57386	0.76236	1.39558	2.10433	1.01424	0.30726	12.5553	14.8625	2.08603	1.37489	1.99102	0.89563	0.73881	0.68676	0.29785	0.53135	1.03075	2.8993	2.16933
4377	doxycycline	Xenobiotics	Drug - Antibiotic	39273	LC/MS Pos Late	100003009	829	445.161	24390-14-5				1	1	1	1	1	1	1	1	1	1	1	1	1	1	1	1	1	1	1	1	1	1	1	1	1	1	1	1	1	1	1	1	1	1	1	1	1
4746	ectoine	Xenobiotics	Chemical	35651	LC/MS Pos Early	100001635	1980	143.082	96702-03-3	126041	C06231		4.96312	0.44039	0.64329	2.83692	0.37207	1.01835	1.24287	0.29864	1.22374	1.12914	0.26152	0.63539	0.27027	1.76978	0.24108	0.28488	1.0269	0.25409	0.99474	0.5015	3.01706	0.64508	0.20845	0.97903	0.29018	6.37181	0.11343	0.39609	0.5018	0.28111	0.2768	0.29472	0.36854	0.40541	0.54699	0.90168	0.27061
4747	EDTA	Xenobiotics	Chemical	22163	LC/MS Neg	100001002	643	291.083	60-00-4	6049	C00284	HMDB15109	0.71352	0.86492	1.05862	0.98842	1.0581	0.96214	0.75057	0.91528	0.95556	1.02341	0.82828	1.04	0.95431	0.98674	1.12713	0.90623	1.1191	0.88585	0.95645	1.17805	0.7521	1.10748	0.89431	0.86312	0.76374	0.77255	0.94564	0.72428	1.1457	1.27684	1.06193	0.99423	0.99099	1.11767	0.94887	0.9685	1.02113
1327	eicosanodioate (C20-DC)	Lipid	Fatty Acid, Dicarboxylate	39831	LC/MS Neg	100002951	5200.9	341.27	2424-92-2	75502			0.72526	0.46628	2.0392	1.31407	1.31663	0.65611	1.65445	0.69103	2.70334	2.48052	1.11959	1.11447	1.06698	0.81872	1	2.69906	2.26509	1.64289	0.504	0.56072	0.46094	0.45495	0.61664	0.9468	0.47133	0.47264	0.37026	0.30407	0.26504	0.58483	0.87706	1.47722	0.5848	0.72483	0.48773	0.37645	0.77146
1208	eicosapentaenoate (EPA; 20:5n3)	Lipid	Polyunsaturated Fatty Acid (n3 and n6)	18467	LC/MS Neg	2050	5450	301.217	10-2005-9;10417-94-4	446284	C06428	HMDB01999	0.48986	0.79674	1.11177	1	0.45576	1.31048	0.56905	0.818	0.57468	0.85232	0.25895	0.99894	0.41329	0.72605	0.19102	1.55108	0.76038	0.57408	0.71601	1.74174	0.72243	0.85547	1.52949	0.4574	0.2873	0.30289	1.26331	6.68457	1.14132	0.29183	1.1685	1.52071	1.77003	4.27099	0.2048	2.04212	0.33455
1190	eicosenoate (20:1)	Lipid	Long Chain Fatty Acid	33587	LC/MS Neg	100001335	5950	309.28		5282768	C16526	HMDB02231	0.24316	0.2582	0.35882	1.23184	0.29785	0.60217	0.56726	0.61594	0.93548	0.3615	0.47763	1.10136	0.95039	1.56787	0.39322	2.15433	0.48376	2.90886	0.97894	1.33232	0.85878	0.39712	3.14812	1.48844	0.18085	0.37584	3.11002	5.33692	1.0768	1.02352	1	2.81351	2.21911	2.07636	0.28369	6.32021	0.55304
1451	eicosenoylcarnitine (C20:1)*	Lipid	Fatty Acid Metabolism(Acyl Carnitine)	57519	LC/MS Pos Late	100015838	1484	454.389					0.42821	0.5027	1.19291	1.33806	1.06177	1.18458	1.43015	0.66116	0.99613	0.72277	0.60904	0.50534	0.79558	1.95651	0.85567	0.80364	1.15152	1.35082	0.67463	1.3381	0.51065	0.79195	1.93935	2.14852	0.73399	0.51258	1.83074	0.39907	1.28645	1.4628	0.91256	1.10481	1.11665	0.92125	0.39523	0.9214	2.08032
2652	epiandrosterone sulfate	Lipid	Androgenic Steroids	33973	LC/MS Neg	100001287	4855	369.174	22229-22-7	9929317			0.27045	1.07148	2.17454	0.01202	0.08955	1.04728	0.02559	0.01202	0.07582	0.06681	0.07276	0.01202	0.01202	3.411	0.01408	0.04722	5.6283	0.10845	0.04192	0.43934	0.10956	2.31863	0.03662	1.54837	0.22251	1.94451	0.08364	0.01202	0.01202	1.44617	1.43201	0.65142	0.77184	0.23985	1.49082	0.01202	4.17808
3954	ergothioneine	Xenobiotics	Food Component/Plant	37459	LC/MS Pos Early	100002154	850	230.096	58511-63-0	3032311	C05570	HMDB03045	0.4849	0.69362	1.07648	1.36504	0.38785	0.89994	0.96622	0.09072	1.16768	0.85483	1	0.13786	0.98898	0.96011	1.01704	0.59016	0.83795	0.82843	0.5219	4.22475	0.50881	2.68149	1.16479	1.8786	0.7597	1.31832	0.96264	0.92075	0.56847	3.19765	0.61734	1.04069	0.81499	1.9415	1.10518	0.76816	1.2085
1195	erucate (22:1n9)	Lipid	Long Chain Fatty Acid	1552	LC/MS Neg	1087	6355.6	337.311	112-86-7	5281116	C08316	HMDB02068	0.53272	0.58294	0.31168	1.85711	0.59294	0.91311	0.74452	0.90694	1.31041	0.48984	0.88761	1.59198	1.10908	1.73973	0.49353	1.91656	0.66176	3.22608	1.45015	1.41078	1.24221	0.93203	1.84741	1.76827	0.33505	0.44136	3.13162	5.76235	1.39948	0.97404	1.05648	2.19218	1.09454	0.80769	0.53132	3.41262	0.71042
3956	erythritol	Xenobiotics	Food Component/Plant	20699	LC/MS Polar	100000846	1491	167.056	149-32-6	222285	C00503	HMDB02994	1.52748	0.97987	0.98849	1.26222	1.31902	0.81398	0.76944	1.07706	1.21833	1.49932	1.38625	1.27025	0.80356	0.59911	0.81987	0.87487	0.73008	0.59976	1.69264	0.82459	2.91236	0.96838	0.83437	0.93468	1.35794	1.13549	1.20302	1.15449	1.61296	0.67323	0.88042	0.85277	1.25951	0.92529	0.84981	1.29312	1.88013
1103	erythronate*	Carbohydrate	Aminosugar Metabolism	42420	LC/MS Polar	100001320	2186	135.03	88759-55-1	2781043		HMDB00613	1.14576	1.02081	0.95012	1.35098	1.05969	0.97369	0.94954	1.21155	1.2793	1.14002	1.10136	1.02204	0.92146	0.76779	0.83838	0.89981	0.90021	0.82097	1.29596	0.8204	1.97832	0.96862	0.81618	0.9602	1.21181	1.12211	1.06104	1.14899	1.35455	0.82489	0.83083	0.63135	1.25404	0.75339	0.94258	1.29472	1.48424
4577	escitalopram	Xenobiotics	Drug - Psychoactive	40459	LC/MS Pos Late	100003444	908	325.171	219861-08-2	146570	D07913	HMDB05028	0.42746	0.42746	0.42746	0.42746	0.42746	0.42746	0.42746	0.42746	0.42746	0.42746	0.42746	0.42746	0.42746	0.42746	0.42746	0.42746	0.42746	0.42746	0.42746	0.42746	0.42746	0.42746	0.42746	0.42746	0.42746	0.42746	0.42746	0.42746	0.42746	0.42746	0.42746	0.42746	0.42746	0.42746	0.42746	0.42746	0.42746
4686	ethyl glucuronide	Xenobiotics	Chemical	39603	LC/MS Pos Early	100002849	1181	240.108	17685-04-0	152226		HMDB10325	0.10096	0.10096	0.10096	0.10096	0.10096	0.10096	0.10096	0.10096	0.10096	0.10096	0.10096	0.10096	0.10096	0.10096	0.10096	0.10096	4.79298	0.10096	0.10096	0.10096	8.78978	0.10096	0.10096	0.10096	0.10096	0.10096	0.10096	0.10096	0.10096	0.10096	0.10096	0.10096	0.10096	0.10096	0.10096	0.10096	0.10096
302	ethylmalonate	Amino Acid	Leucine, Isoleucine and Valine Metabolism	15765	LC/MS Polar	2054	2785	131.035	601-75-2	11756		HMDB00622	0.58626	0.66332	0.73818	0.98984	1.91822	0.59316	4.3528	1.46947	0.66539	2.1809	2.2201	0.74416	1.28973	0.73776	0.85848	0.70987	0.78296	0.66919	1.3987	0.80842	2.5167	2.01264	2.17746	1.91054	1.82811	2.17678	2.40458	2.48081	1.72891	0.80314	0.58815	3.33573	0.65655	0.64281	0.9881	2.28378	0.86
2663	etiocholanolone glucuronide	Lipid	Androgenic Steroids	47112	LC/MS Neg	100005403	4915	465.249	3602-09-03	270605		HMDB04484	0.66249	1.30459	0.79787	0.09761	1.11967	0.40389	0.40349	0.06731	0.35536	0.98889	1.61212	0.08536	0.06731	2.28495	0.06731	0.4413	6.05009	0.971	0.91301	0.54899	0.37117	3.41833	0.06731	0.81058	1.46147	1.03804	1.08322	0.06731	0.17187	0.33117	2.33962	1.01111	0.41753	0.66275	0.48841	0.36366	0.48852
4150	eugenol sulfate	Xenobiotics	Food Component/Plant	48715	LC/MS Neg	100006171	3782	243.033	95480-60-7	180632			38.5973	1.4319	0.63845	1.356	0.40906	0.71093	1.54938	0.82493	1.20641	0.34986	0.15766	0.69522	0.30812	0.10731	0.45513	0.16533	0.29238	1.40233	0.28686	0.51054	1	0.73542	7.14932	0.25501	0.86472	3.37883	1.19958	0.08068	0.84089	1.39774	3.19694	0.59417	1.74237	0.51135	0.37255	0.27653	3.45728
3959	ferulic acid 4-sulfate	Xenobiotics	Food Component/Plant	47114	LC/MS Neg	100005389	1200	273.007	86321-29-1	6305574		HMDB29200	0.47568	0.13331	0.52786	0.84601	1.60639	1.12371	1.48801	0.25541	1.56798	0.53943	0.83958	0.13331	0.5674	1.10142	0.3776	0.13331	0.13331	0.32368	2.72421	0.13331	3.38471	0.94438	0.25479	0.13331	0.13331	2.29577	0.84879	0.13331	0.16415	3.77248	0.63399	1.08862	1.13106	0.13331	0.55395	0.13331	1.57456
4600	fexofenadine	Xenobiotics	Drug - Respiratory	42021	LC/MS Pos Late	100004018	944	502.295	83799-24-0	3348	C06999	HMDB05030	0.10214	0.10214	0.10214	0.10214	0.10214	0.10214	0.10214	0.10214	0.10214	0.10214	0.10214	0.10214	0.10214	0.10214	0.10214	0.10214	0.10214	0.10214	0.10214	0.10214	0.10214	0.10214	0.10214	0.10214	0.10214	0.10214	0.10214	0.10214	0.10214	0.10214	0.10214	0.10214	0.10214	0.10214	0.10214	0.10214	0.10214
868	Fibrinopeptide A*	Peptide	Fibrinogen Cleavage Peptide	57709	LC/MS Neg	100001322	2474	766.835	25422-31-5	16133137			0.42773	0.42773	0.42773	0.42773	0.42773	0.42773	0.42773	0.42773	0.42773	0.42773	0.42773	0.42773	0.42773	0.42773	0.42773	0.42773	0.42773	0.42773	1	0.42773	0.42773	0.42773	0.42773	0.42773	0.42773	0.42773	0.42773	0.42773	0.42773	0.42773	0.42773	0.42773	0.42773	0.42773	0.42773	0.42773	0.42773
3536	flavin adenine dinucleotide (FAD)	Cofactors and Vitamins	Riboflavin Metabolism	2134	LC/MS Neg	327	2425	784.15	146-14-5;84366-81-4	643975	C00016	HMDB01248	0.87224	0.87224	0.87224	0.87224	0.87224	0.87224	0.87224	0.87224	0.87224	0.87224	0.87224	0.87224	0.87224	0.87224	0.87224	0.87224	0.87224	0.87224	0.87224	0.87224	0.87224	0.87224	0.87224	0.87224	0.87224	0.87224	0.87224	0.87224	0.87224	0.87224	0.87224	0.87224	0.87224	0.87224	0.87224	0.87224	0.87224
4398	fluconazole	Xenobiotics	Drug - Antibiotic	57707	LC/MS Pos Early	100015972	2731	307.111	86386-73-4	3365	D00322	HMDB14342	0.00027	0.00027	0.115	0.00027	0.00027	0.00048	0.00027	0.00027	0.00027	0.00027	0.00027	0.00027	0.00027	0.00027	0.00027	0.00027	0.00027	0.00027	0.00096	2.3567	0.0048	3.00539	0.00027	0.00027	0.129	0.00027	0.00027	0.00027	0.00027	0.00027	0.00027	0.00027	0.00027	0.00027	0.00553	0.00027	1.30312
75	formiminoglutamate	Amino Acid	Histidine Metabolism	43493	LC/MS Pos Early	100002500	1880	175.071	816-90-0	439233	C00439	HMDB00854	1.42225	2.39734	0.81448	0.41454	0.74779	0.45525	2.76121	0.25108	0.09479	1.42803	1.865	0.86201	0.57427	0.69869	0.737	2.28453	0.52899	2.58388	2.67365	1.0527	2.38509	1.21732	0.73557	2.96933	1.39869	1.96126	0.62351	2.40047	2.56509	0.96771	1.38286	1.08409	0.80146	1.48511	4.52851	28.1424	0.82043
1027	fructose	Carbohydrate	Fructose, Mannose and Galactose Metabolism	48195	LC/MS Polar	878	2065	225.062	57-48-7	5984	C00095	HMDB00660	1.53189	0.71468	0.53902	0.79374	1.07033	1.79251	1.19772	1.05526	0.55752	2.4314	1.04952	1.01501	0.98054	0.96948	1.49708	0.77234	0.58833	0.59044	1.86569	1.09608	4.04747	0.90371	0.7964	0.63825	2.91755	1.79269	0.88108	0.48832	0.55704	2.78417	1.30285	0.40495	0.53523	0.69212	0.78743	1.37964	3.40932
1120	fumarate	Energy	TCA Cycle	1643	LC/MS Polar	330	3084	115.004	100-17-8	444972	C00122	HMDB00134	0.78708	0.43068	0.72653	1.33286	0.06058	1.1086	0.85486	0.9711	1.56673	0.53489	0.96597	0.91717	0.70279	1.05192	1.1441	1.18453	1.23037	1.03033	1.26147	1.11365	1.67374	2.05038	0.16222	0.8983	0.52535	0.84112	0.77139	0.31699	0.97282	1.97517	0.58642	1.06038	1.18358	0.03735	0.65715	1.90661	1.28306
4538	gabapentin	Xenobiotics	Drug - Neurological	38686	LC/MS Neg	100002806	2407.4	170.119	60142-96-3	3446	D00332	HMDB05015	0.00369	0.00369	0.00369	0.00369	0.00369	0.00369	0.00369	1.46497	0.00369	0.00369	0.00369	0.31837	0.00369	0.00369	0.00369	0.00369	0.00369	0.00369	0.00369	0.01196	0.00369	0.00369	0.00369	0.00369	0.00369	0.00369	0.00369	0.00369	0.00369	0.00369	0.00369	0.00369	0.00369	0.00369	0.00369	0.00369	0.00369
1043	galactitol (dulcitol)	Carbohydrate	Fructose, Mannose and Galactose Metabolism	1117	LC/MS Polar	1003	2360	181.072	608-66-2	11850	C01697	HMDB00107	1.25587	0.97055	2.69402	1	0.65253	0.99425	0.62161	0.87584	1.76856	0.78555	2.2638	0.90232	1.54916	0.48772	0.59587	3.13803	1.3645	0.84405	2.37667	0.82649	2.20581	2.97036	0.51611	0.77257	1.76837	1.25266	0.92561	1.33768	1.40495	0.85365	0.81432	0.59159	1.08016	0.68836	0.6839	0.96307	2.14813
1052	galactonate	Carbohydrate	Fructose, Mannose and Galactose Metabolism	27719	LC/MS Polar	100001026	3085	195.051	299-28-5	128869	C00880	HMDB00565	1.11453	0.07274	7.04425	0.44	0.07274	0.99675	0.89705	0.58131	1.09799	0.65019	8.74004	1.2704	2.5456	0.07274	1.03361	5.32838	1.75021	0.77714	5.25185	0.44621	11.0251	5.66092	0.07274	1.38306	1.89172	2.69388	0.56965	0.07274	0.74365	3.29748	0.89349	0.33459	1.27495	0.07274	0.07274	0.07274	3.62921
3565	gamma-CEHC	Cofactors and Vitamins	Tocopherol Metabolism	44876	LC/MS Neg	100002094	3843	263.129	178167-75-4	133098		HMDB01931	1.19138	1	1.99287	0.4702	0.96618	0.70466	0.04658	0.52855	0.40484	0.67126	0.55409	0.90488	0.55478	0.72436	0.81336	0.04658	1.41048	0.30789	0.25212	0.5272	0.37865	4.81619	0.33863	0.73135	0.53576	1.43383	0.35887	0.07419	0.34318	2.75122	1.16031	1.43112	0.58324	0.67564	0.76429	0.11269	1.1251
3566	gamma-CEHC glucuronide*	Cofactors and Vitamins	Tocopherol Metabolism	42381	LC/MS Neg	100004243	2500	439.161					0.76267	0.26982	0.26982	0.38032	0.57203	0.32479	0.26982	0.26982	0.5597	0.26982	1.25242	0.26982	0.53411	0.26982	0.26982	0.26982	0.26982	0.26982	0.26982	0.26982	0.26982	3.89466	0.26982	0.26982	0.86651	0.26982	0.26982	0.26982	0.69001	0.71179	1.15232	1.8229	0.26982	0.26982	0.26982	0.26982	0.26982
452	gamma-glutamyl-alpha-lysine	Peptide	Gamma-glutamyl Amino Acid	55015	LC/MS Pos Early	100010901	2784	276.155		65254			1.20315	0.56576	0.66836	0.78442	0.5543	0.99234	0.51547	0.49226	1.07139	0.70231	0.90237	0.74387	0.75228	0.91565	0.58165	0.9549	1.25523	1.45902	0.34468	1.4124	0.27789	0.97204	0.45906	0.7632	0.43948	1.25037	0.58572	0.51339	0.47072	1.4044	1.31299	1.13268	1.16842	0.81537	0.97892	0.4552	0.77233
461	gamma-glutamylcitrulline*	Peptide	Gamma-glutamyl Amino Acid	62104	LC/MS Pos Early	100020241	1644	305.146					0.43461	0.2896	0.07028	0.73523	0.49442	0.78076	0.07028	0.07028	1.31974	0.74112	0.35447	0.81929	0.64448	1.44541	0.79325	0.58301	3.13829	0.72152	0.07028	0.46604	0.09847	1.89266	0.24952	0.38006	0.07028	0.63084	0.09688	0.228	0.16526	0.93625	1.10959	1.93679	1.92812	2.04675	0.21698	0.07028	0.18831
453	gamma-glutamyl-epsilon-lysine	Peptide	Gamma-glutamyl Amino Acid	33934	LC/MS Pos Early	100001262	2717	276.155	17105-15-6	7015685		HMDB03869	0.85186	0.53924	0.39517	0.68664	0.54182	1.25888	0.60351	0.30937	1.03105	0.70982	0.99079	0.77348	0.71189	1.01187	0.46452	1.1245	0.97418	1.02281	0.23292	0.97877	0.23439	1.12945	0.56328	0.61538	0.54901	1.25422	0.68096	0.41872	0.47847	0.99492	1.27304	1.44214	1.0501	0.75069	0.65912	0.3444	1.1051
446	gamma-glutamylglutamate	Peptide	Gamma-glutamyl Amino Acid	36738	LC/MS Pos Early	331	1775	277.103	1116-22-9	92865	C05282	HMDB11737	0.75972	0.9561	0.34578	0.647	1.67629	1.019	0.23669	0.32466	0.82098	0.95785	0.67055	0.61967	0.75329	0.81998	0.5242	1.60775	0.77791	2.3924	0.23669	0.47972	0.28352	1.64717	0.90013	0.84906	0.61431	1.01696	0.67586	0.54287	1.75618	1.47485	1.01793	1.30364	0.4293	1.29827	1.03909	1.56935	0.70907
447	gamma-glutamylglutamine	Peptide	Gamma-glutamyl Amino Acid	2730	LC/MS Pos Early	1140	1430	276.119	10148-81-9	150914	C05283	HMDB11738	0.82166	0.52135	0.21524	0.75642	0.70969	0.75767	0.2258	0.3527	1.18529	0.90399	0.44374	0.9609	0.71354	1.83277	0.82344	0.84445	2.44581	0.93454	0.05051	1.41511	0.16698	2.19354	0.71313	0.73587	0.39484	0.78787	0.55845	0.61047	0.40723	1.01507	0.70459	1.7887	1.86409	1.53729	0.75408	0.48898	0.62954
448	gamma-glutamylglycine	Peptide	Gamma-glutamyl Amino Acid	33949	LC/MS Pos Early	100001294	1535	205.082	1948-29-4	165527		HMDB11667	1.37428	0.89795	0.96492	1.0214	1.12365	1.2372	0.50215	1.34513	1.15998	1.09974	0.93951	1.77861	1.7646	0.79665	1.47153	0.85616	1.10464	1.38558	0.40749	0.99359	0.59049	1.34438	0.46563	0.49722	0.51721	0.68895	0.99894	0.67949	0.91296	1.28598	1.71175	1.24563	1.13586	1.06226	0.98149	0.58502	1.01505
449	gamma-glutamylhistidine	Peptide	Gamma-glutamyl Amino Acid	18245	LC/MS Pos Early	1235	2740	285.119	37460-15-4	7017195			0.76639	0.63649	0.32604	0.53131	0.56017	1.40782	0.96771	0.65842	1.36461	1.22659	1.53078	1.96502	1.13632	1.24075	1.26478	1.37841	1.93068	1.71238	0.61714	0.35933	0.62343	0.48545	0.89908	0.51722	0.45105	1.32244	0.82153	0.96268	0.33021	0.78455	1.77962	1.45361	1.47789	1.5709	0.58572	1.47331	0.99691
450	gamma-glutamylisoleucine*	Peptide	Gamma-glutamyl Amino Acid	34456	LC/MS Pos Early	100001485	2940	261.144		14253342		HMDB11170	1.16863	0.69867	0.64979	0.93647	0.92201	1.00113	0.8501	0.75662	1.08041	1.00849	0.78523	1.14135	0.71454	1.12014	0.81466	1.29184	1.20557	1.9813	0.73514	0.67067	1.33431	1.63317	0.54975	0.71801	0.44064	0.88201	0.78359	1.04661	1.41249	0.99352	2.36845	0.94472	0.93743	0.9462	0.92823	2.78013	0.63303
451	gamma-glutamylleucine	Peptide	Gamma-glutamyl Amino Acid	18369	LC/MS Pos Early	1268	2991	261.144	2566-39-4	151023		HMDB11171	0.93833	0.6753	0.41584	0.59323	0.76872	0.90133	0.44964	0.4329	0.77933	1.06609	0.87057	0.98998	0.61868	1.12828	0.86235	1.00412	1.43593	2.01531	0.32255	0.80411	0.5433	1.26307	0.67346	0.49854	0.28017	0.89319	0.5636	0.77218	0.64001	1.0251	1.83338	0.90845	1.18247	1.41071	0.7831	1.93804	0.51607
454	gamma-glutamylmethionine	Peptide	Gamma-glutamyl Amino Acid	44872	LC/MS Pos Early	100001313	2640	279.101	17663-87-5	7009567		HMDB29155	1.02531	0.42187	0.20045	0.46301	0.68059	0.95377	0.50997	0.21089	0.78962	0.92375	0.65204	0.57668	0.68806	1.45956	0.66869	1.30657	1.26956	1.69876	0.17197	1.07579	0.17197	1.25039	0.54299	0.65786	0.30046	0.72788	0.38918	0.40354	0.18595	1.34622	1.54873	1.3909	1.49356	1.06516	0.63457	0.32317	0.60036
455	gamma-glutamylphenylalanine	Peptide	Gamma-glutamyl Amino Acid	33422	LC/MS Pos Early	100000491	2992	295.129	7432-24-8	111299		HMDB00594	1.2435	1.15824	0.77592	0.71799	0.8495	2.32422	0.68022	0.88871	0.67707	0.72482	0.98945	1.17331	0.63191	0.87532	0.7471	1.04199	1.20674	1.41722	1.42542	0.74062	1.11695	1.20466	1.03171	0.82038	0.55338	0.81304	0.6047	1.30452	1.15075	1.66317	0.99829	0.82695	0.79851	0.62722	1.23098	5.8536	1.09146
456	gamma-glutamylthreonine	Peptide	Gamma-glutamyl Amino Acid	33364	LC/MS Pos Early	100001314	1750	249.108	5652-48-2	76078708		HMDB29159	1	0.61263	0.73058	0.91377	0.78273	0.99228	1.26106	0.95343	1.12755	0.82948	1.29369	1.15146	0.94921	1.04463	0.54362	1.50717	1.27641	1.45302	0.64242	0.80161	0.72106	0.75245	0.71672	0.75235	0.66394	1.39728	0.99775	0.80949	1.18087	0.83017	1.99886	1.08525	1.17942	1.3442	1.04796	1.85317	0.76665
457	gamma-glutamyltryptophan	Peptide	Gamma-glutamyl Amino Acid	33947	LC/MS Neg	100001295	1960	332.125	66471-20-3	3989307		HMDB29160	0.6416	0.30268	0.30268	0.56886	0.60333	0.35266	0.30268	0.30268	0.76261	0.30268	0.94917	0.30268	0.81847	1.27875	0.30268	0.81173	0.30268	1.83103	0.30268	0.65554	0.30268	0.30268	0.30268	0.59072	0.30268	0.32156	0.30268	0.30268	0.30268	1.45568	1.66314	1.49317	0.935	0.46952	0.30268	0.43149	0.30268
458	gamma-glutamyltyrosine	Peptide	Gamma-glutamyl Amino Acid	2734	LC/MS Neg	1102	1240	309.109	7432-23-7	94340		HMDB11741	0.48556	0.23306	0.23306	0.34254	1.08178	0.3084	0.67318	0.23306	0.64593	1.44892	1.21882	0.79225	0.8903	0.52388	0.60383	1	0.69215	3.24329	0.56112	0.9268	0.23306	2.47059	0.43037	0.68925	0.45491	0.54026	0.3507	0.23306	0.23306	0.544	1.09414	0.23306	0.61958	0.77156	0.91681	0.84691	0.23306
459	gamma-glutamylvaline	Peptide	Gamma-glutamyl Amino Acid	43829	LC/MS Pos Early	100001126	2700	247.129	2746-34-1	7015683		HMDB11172	1.01595	0.93446	0.71647	0.93681	0.81378	0.98388	0.6904	0.57275	0.94761	0.48197	0.84972	0.64066	0.85779	0.92227	0.86717	1.13696	1.0128	1.52084	0.79389	1.0676	0.91459	1.06452	0.7057	0.65999	0.54118	0.88398	0.88421	1.07762	1.09298	1.06283	1.75763	0.92262	0.86368	0.87136	0.80175	2.25358	0.63883
3579	gamma-tocopherol/beta-tocopherol	Cofactors and Vitamins	Tocopherol Metabolism	52473	LC/MS Pos Late	100008998	2384	416.364					1.76389	0.57855	1.04872	0.78214	0.79768	1.03299	0.21	0.54205	1.34592	0.93506	0.53897	0.81994	0.84586	0.89869	0.87328	0.44763	0.94008	1.06735	0.96548	1.45658	1.23254	1.57664	0.74622	1.0035	0.83492	0.75022	0.40778	1.33996	0.82285	1.00484	0.78176	1.17005	0.76154	1.56274	0.47516	0.64829	0.68358
177	gentisate	Amino Acid	Tyrosine Metabolism	18280	LC/MS Polar	100000447	905	153.019	490-79-9	3469	C00628	HMDB00152	1.39357	0.65038	1.213	0.5279	0.56285	1.62056	0.14404	0.87395	0.54817	0.87019	0.22954	0.7462	3.08518	0.14404	1.75867	0.51649	1.46695	1.53986	0.14404	0.14404	3.69475	0.14404	0.14404	0.14404	0.14404	0.14404	0.85863	0.14404	0.98461	0.96773	1.06077	0.14404	1.22128	0.14404	1.12503	1.44425	5.1265
3880	gluconate	Xenobiotics	Food Component/Plant	587	LC/MS Polar	338	2922	195.051	527-07-1	10690	C00257	HMDB00625	1.56745	1.17331	1.15608	1.21325	1.41992	1.04655	1.00849	0.86148	1.48486	1.29704	1.47665	0.67542	0.63382	1.13707	0.52882	0.51371	0.85905	0.59222	1.01388	0.78145	1.87085	0.96555	0.48435	0.83799	1.22499	0.98632	1.45044	0.66585	0.65332	1.71092	1.14626	0.62866	1.41781	1.22665	0.77926	0.47828	1.29687
917	glucose	Carbohydrate	Glycolysis, Gluconeogenesis, and Pyruvate Metabolism	48152	LC/MS Polar	572	2342	225.062	50-99-7	79025	C00031	HMDB00122	0.96033	1.08392	1.0428	0.98426	1.19108	1.16742	1.34121	0.98421	0.91357	1.15313	1.01121	0.93712	0.95918	0.96165	1.11608	0.8785	0.95696	1.06458	1.13239	1.05174	1.18492	1.18182	0.94502	0.8447	1.35124	1.12332	0.9745	1.2253	1.23795	1.46819	1.15953	1.00819	1.16664	1.05955	0.99806	1.71233	1.31112
1080	glucuronate	Carbohydrate	Aminosugar Metabolism	15443	LC/MS Polar	100000257	3233.3	193.035	207300-70-7	444791	C00191	HMDB00127	0.78907	0.7444	0.28002	0.25239	0.82793	0.60875	2.08142	1.81845	0.43997	1.01784	0.41896	1.45502	1.0593	0.2796	1.07813	2.98631	0.31065	1.61092	0.52371	0.70729	1.12911	0.91863	1.02211	0.95197	0.62481	1.06758	1.16136	3.57446	2.22009	0.05918	0.89767	0.16409	0.38836	1.05147	0.77118	3.70922	0.76293
4847	glucuronide of C10H18O2 (1)*	Partially Characterized Molecules	Partially Characterized Molecules	61881	LC/MS Neg	100019990	2728	345.156					0.16719	0.16719	0.16719	0.16719	0.16719	1.31881	0.16719	0.16719	0.16719	0.36073	0.54097	0.16719	0.16719	0.16719	0.16719	0.56524	0.16719	0.91366	52.1873	0.16719	7.83991	0.16719	0.16719	0.16719	0.16719	1.40255	0.16719	0.16719	0.16719	12.8498	0.51779	0.16719	0.16719	0.16719	0.83251	0.16719	2.62629
4853	glucuronide of C10H18O2 (7)*	Partially Characterized Molecules	Partially Characterized Molecules	61887	LC/MS Neg	100020014	3790	345.156					0.12555	0.07417	0.07417	0.07417	1.10255	2.77239	1.0883	0.19446	0.53354	0.58932	1.93192	0.07417	0.07417	0.07417	0.53183	1.68046	0.07417	1.04301	80.8094	0.07417	10.7883	0.07417	0.07417	0.07417	1.74593	6.01947	0.77617	0.07417	0.07417	40.9658	0.38582	0.07417	0.07417	0.07417	0.81947	0.07417	12.8794
4854	glucuronide of C10H18O2 (8)*	Partially Characterized Molecules	Partially Characterized Molecules	61888	LC/MS Neg	100020015	3865	345.156					0.24654	0.12846	0.12846	0.12846	0.12846	0.76423	0.44311	0.12846	0.12846	0.12846	0.18945	0.12846	0.12846	0.12846	0.32394	0.49371	0.12846	0.54156	71.8335	0.12846	8.10324	0.12846	0.12846	0.12846	0.12846	3.41805	0.12846	0.12846	0.12846	12.644	0.12846	0.12846	0.12846	0.12846	0.20137	0.12846	5.88701
4043	glucuronide of piperine metabolite C17H21NO3 (4)*	Xenobiotics	Food Component/Plant	62291	LC/MS Neg	100020492	3992	462.177					0.3785	0.12867	0.48121	1.49491	0.52419	0.32556	0.12867	0.24529	1.73328	4.9244	0.39984	0.12867	0.57473	3.86328	0.12867	0.20945	2.40198	1.22092	2.52805	0.14656	2.85361	0.38116	0.12867	0.25045	0.12867	0.26788	0.12867	0.12867	0.37052	0.55219	0.12867	0.12867	1.79412	3.94909	0.12867	0.12867	0.48991
41	glutamate	Amino Acid	Glutamate Metabolism	57	LC/MS Pos Early	561	1500	148.06	56-86-0	611	C00025	HMDB00148	1.06487	1.14175	1.7188	0.95798	1.80242	1.06653	0.97513	0.99991	0.97279	1.25179	1.43507	0.95019	1.16258	0.38437	1	1.44414	0.47065	2.47354	0.68726	0.63324	0.9527	1.11571	1.15624	1.06051	1.21776	1.04015	1.26428	0.91421	2.94141	1.37074	1.2269	0.90289	0.49589	0.91178	1.06684	1.8664	1.06201
42	glutamine	Amino Acid	Glutamate Metabolism	53	LC/MS Pos Early	563	1291	147.076	56-85-9	5961	C00064	HMDB00641	1.24733	0.75494	0.8596	1.11063	1.07843	0.88305	0.86956	0.91068	1.03314	1.13283	0.99789	1.30867	0.92425	1.09261	0.88529	1.39029	1.22479	1.32672	0.50437	1.01621	0.70276	1.17649	0.92584	0.96526	0.58096	1.01539	0.82131	0.90664	1.06799	0.97134	1.08038	1.03878	0.9683	1.23892	1.21455	1.07037	1.02449
1294	glutarate (C5-DC)	Lipid	Fatty Acid, Dicarboxylate	396	LC/MS Polar	339	2900	131.035	110-94-1	743	C00489	HMDB00661	1.3306	0.52726	0.97599	1.87985	0.09507	2.15757	0.40319	1.07363	0.09507	0.09507	0.09507	3.68804	2.36638	0.60222	3.14697	1.32801	1.03612	0.24555	1.42784	0.16493	4.56097	0.14615	0.09507	0.11359	0.09507	0.25085	0.09507	0.16233	0.25856	0.43311	1.17982	0.15896	4.09646	0.09507	0.15192	1.09618	0.12788
106	glutarylcarnitine (C5-DC)	Amino Acid	Lysine Metabolism	44664	LC/MS Pos Early	100001593	2393	276.144	102636-82-8	71464488		HMDB13130	1.04304	0.26955	0.26955	0.26955	0.26955	0.26955	0.83865	0.26955	0.26955	0.26955	0.40248	0.34311	0.26955	1.38911	0.40251	0.26955	0.98666	0.26955	0.26955	0.26955	0.26955	0.26955	0.26955	0.65894	0.26955	0.56752	0.26955	0.26955	1.12227	0.26955	3.01583	0.45946	0.26955	0.26955	0.26955	0.26955	0.72473
937	glycerate	Carbohydrate	Glycolysis, Gluconeogenesis, and Pyruvate Metabolism	1572	LC/MS Polar	1052	2070.4	105.019	600-19-1	752	C00258	HMDB00139	1.24432	0.92951	1.34692	1.16901	0.95852	0.98758	0.96727	1.54683	0.93601	0.929	1.1333	1.20064	1.05154	1.0703	0.7264	1.10093	1.06395	1.13281	1.72026	0.71732	1.98559	0.7256	1.03036	1.23665	1.09561	0.89822	0.96379	0.79942	0.7481	0.90262	0.8314	0.83674	1.06436	0.65453	1.04784	1.41186	1.92355
2257	glycerol	Lipid	Glycerolipid Metabolism	15122	LC/MS Neg	1254	758	91.0401	56-81-5	753	C00116	HMDB00131	0.53719	0.47959	0.35432	1.43342	0.8061	0.32915	1.1686	1.15003	0.80909	0.96993	1.02344	0.7742	0.9465	0.64168	0.72988	2.44717	0.94636	0.531	0.86939	2.92762	1.21806	0.92991	1.64209	0.75166	0.24372	0.3956	0.6157	1.06861	1.47819	0.82683	0.52236	2.16243	1.56317	1.83376	0.32995	1.93534	0.44277
2258	glycerol 3-phosphate	Lipid	Glycerolipid Metabolism	43847	LC/MS Pos Early	100000258	580	173.021	29849-82-9	754	C00093	HMDB00126	0.9395	0.44207	1.42791	0.95578	0.58428	1.10068	0.64755	0.51392	0.80394	0.78294	0.53419	0.6125	0.82129	0.62902	0.90834	0.77936	1.28114	0.49585	0.86404	1.05637	0.92901	1.68913	0.63402	0.56945	0.74191	0.61793	0.48168	0.41546	1.14503	1.03902	0.54685	0.72058	1.49288	0.73305	0.60107	2.27442	1.97137
1716	glycerophosphoethanolamine	Lipid	Phospholipid Metabolism	37455	LC/MS Pos Early	100001620	659	216.063	33049-08-0	123874	C01233	HMDB00114	0.93776	0.74094	1.26153	1.37461	0.87937	1.12943	0.77306	1.12741	1.02449	1.07658	0.88201	1.73152	0.79716	0.80662	0.88498	1.21567	1.25044	0.82017	0.78927	0.80999	1.11018	1.32786	0.53184	0.7349	0.79433	1.31834	0.7505	0.3753	0.6879	1.02444	0.99617	0.56213	0.8591	0.29422	0.73228	1.62406	0.92573
2263	glycerophosphoglycerol	Lipid	Glycerolipid Metabolism	48857	LC/MS Polar	100001619	2430	245.043		439964	C03274		1.65136	0.36899	0.13102	0.67392	2.3855	0.55466	2.25601	0.13102	0.80123	2.90568	0.52812	0.20873	0.71751	0.26879	1.59084	1.18568	0.99398	0.98342	1.64684	0.52186	1.69432	0.66015	1.18901	0.13102	2.44919	0.82174	2.17176	1.46241	0.94353	0.5559	0.13102	0.36581	0.4728	3.05563	0.13102	0.75848	2.5091
1718	glycerophosphoinositol*	Lipid	Phospholipid Metabolism	47155	LC/MS Polar	100001621	3850	333.059	16824-65-0	167572			0.47189	0.68853	1.50029	1.42279	2.15894	0.16634	0.67804	1.87194	1.12881	1.30637	1.17453	0.48707	0.79825	10.499	0.24776	1.12182	1.03566	0.327	2.02498	0.70141	3.65112	0.32267	3.18544	0.8656	2.95046	0.86598	2.29913	3.94409	0.31124	0.24111	0.16634	0.29056	0.16634	0.70909	1.2816	0.5531	7.56715
1712	glycerophosphorylcholine (GPC)	Lipid	Phospholipid Metabolism	15990	LC/MS Pos Early	100000269	672	258.11	28319-77-9	71920	C00670	HMDB00086	0.8468	0.76682	1.65732	1.56014	0.76902	1.10477	0.71709	1.20791	1.33003	1	0.85156	1.46665	1.21786	1.15173	0.85539	0.59472	1.38614	0.47374	0.91284	1.33533	1.24596	1.21705	0.97254	0.87225	0.70343	1.13546	0.83287	0.44897	0.55251	0.99411	0.75546	0.57701	0.86355	0.53073	0.87693	0.55332	1.15025
1	glycine	Amino Acid	Glycine, Serine and Threonine Metabolism	58	LC/MS Pos Early	340	1375	76.0393	56-40-6	750	C00037	HMDB00123	1.46851	1.03489	1.16712	0.97834	0.91167	1.29673	0.76936	1.51796	1.01595	1.11333	0.93357	1.66478	1.86307	0.77539	1.4825	0.76595	0.92473	1.0596	0.51103	1.14738	0.64064	1.34284	0.62176	0.64549	0.84972	0.76755	1.17702	0.71657	1.21608	1.30238	1.61431	0.99219	1.12412	1.05246	0.90032	0.55565	1.20731
4883	glycine conjugate of C10H14O2 (1)*	Partially Characterized Molecules	Partially Characterized Molecules	62146	LC/MS Neg	100020254	4335	222.114					0.61827	0.48301	1.5106	0.96994	0.61732	0.67532	0.12254	0.67149	2.14211	0.86323	0.12254	1.3265	0.37126	0.8146	1.14412	0.12254	1.66641	0.47458	0.24154	0.64546	0.30394	0.5316	0.12254	0.15376	0.12254	0.12254	0.12254	0.12254	0.80475	0.75413	0.49535	0.35238	0.56325	1.94009	0.12254	0.29828	2.97081
2733	glyco-beta-muricholate**	Lipid	Primary Bile Acid Metabolism	62066	LC/MS Neg	100020214	4762	464.302					0.22443	0.22443	0.22443	0.22443	0.22443	0.22443	0.22443	3.66663	0.22443	0.22443	0.22443	5.98013	0.22443	1.9597	0.22443	0.22443	0.91188	42.7546	11.8368	0.22443	8.02522	0.22443	0.22443	0.22443	0.70569	0.22443	1.71792	0.22443	0.22443	0.22443	0.22443	0.22443	0.7676	0.22443	0.22443	0.22443	0.22443
2725	glycochenodeoxycholate	Lipid	Primary Bile Acid Metabolism	32346	LC/MS Neg	1628	5236.1	448.307	16564-43-5	12544	C05466	HMDB00637	1.52827	1.47091	0.72397	2.37295	3.20782	0.77401	23.3868	1.5361	0.72352	3.64875	2.18307	1.13306	2.57537	0.24006	1.52321	32.5802	0.2944	7.46302	3.6199	0.66735	6.20829	2.57765	0.80014	1.70967	1.90113	2.22191	1.09432	1.54982	2.19286	1.59917	2.02955	0.34939	1.48735	0.61111	1.01688	75.8991	1.15466
2735	glycochenodeoxycholate glucuronide (1)	Lipid	Primary Bile Acid Metabolism	52983	LC/MS Neg	100009264	4806	311.666					1.53573	0.7187	0.59563	0.30326	6.43577	0.24683	64.2562	2.43987	1.94877	3.69487	7.34539	1.44229	0.9903	0.99862	0.62442	19.7092	1.22896	7.02696	2.57725	0.08261	3.29679	0.9655	2.70696	0.45442	1.00138	0.4563	2.19612	3.55632	9.35466	1.42324	1.10882	5.47193	0.12562	1.0327	0.17943	11.3818	1.27848
2737	glycochenodeoxycholate sulfate	Lipid	Primary Bile Acid Metabolism	52974	LC/MS Neg	100006641	4820	263.628					3.59183	0.75361	0.65842	1.07852	9.01653	0.20259	58.1868	2.79788	3.13401	9.78287	3.59543	1.08712	3.78688	0.39457	2.16188	27.7066	0.14767	9.55469	8.97483	0.32175	8.91463	0.52779	3.51407	0.48624	3.23887	0.23127	4.19147	6.77388	11.3203	0.57101	0.58489	4.35706	0.29555	1.67086	1.41951	53.4387	1
2722	glycocholate	Lipid	Primary Bile Acid Metabolism	18476	LC/MS Neg	342	5163	464.302	475-31-0;863-57-0	10140	C01921	HMDB00138	2.46275	2.41868	1.00111	1.16478	3.69261	0.55168	121.679	0.73285	0.4324	2.11698	4.91422	0.52633	1.76976	0.25581	0.44147	110.588	0.32926	16.5898	9.55821	0.28108	10.1834	2.70105	3.12415	1.35628	3.87848	2.95461	3.56453	5.15414	7.28058	1.84367	1.84137	0.48888	0.73625	0.20317	1.49878	90.2158	0.23048
2739	glycocholate sulfate	Lipid	Primary Bile Acid Metabolism	52967	LC/MS Neg	100006639	4560	271.626					0.05177	0.05177	0.05177	0.05177	0.05177	0.05177	37.8832	0.05177	0.05177	0.05177	0.05177	0.05177	0.05177	0.05177	0.05177	9.33906	0.05177	0.93619	0.05177	0.05177	0.05177	0.05177	0.05177	0.05177	0.05177	0.05177	0.31016	0.49165	0.93766	0.05177	0.05177	0.18312	0.05177	0.05177	0.05177	4.03847	0.05177
2771	glycocholenate sulfate*	Lipid	Secondary Bile Acid Metabolism	32599	LC/MS Neg	100001989	4750	254.623					2.64897	0.9678	1.00082	0.12835	0.89777	0.10402	21.2651	0.91321	0.38	0.66231	0.75493	0.53204	0.44571	1.0477	0.22891	4.64558	0.43372	1.66322	0.7796	1	0.7981	1.23555	1.99159	2.46552	2.05378	0.26106	0.81871	0.66175	2.65212	0.59229	0.69966	1.56207	0.29426	0.61678	1.64469	12.2861	0.46598
2776	glycodeoxycholate sulfate	Lipid	Secondary Bile Acid Metabolism	52975	LC/MS Neg	100006642	4875	263.628					0.04699	0.04699	0.27733	0.04699	0.04699	0.04699	0.04699	0.80779	0.04699	0.04699	0.04699	0.72839	0.20304	4.4997	0.04699	0.15016	1.08626	3.46184	6.17521	0.04699	7.72651	1.16428	0.04699	0.59077	0.33401	0.90246	0.04699	0.04699	0.04699	1.16621	0.20759	0.23035	1.17378	0.04699	0.38364	0.04699	2.04914
2762	glycohyocholate	Lipid	Secondary Bile Acid Metabolism	42574	LC/MS Neg	100004083	5020	464.302					1.74179	0.1132	0.84082	7.89845	28.3518	0.1132	379.491	10.3106	6.72809	29.9884	42.9813	8.40821	38.5669	0.69283	12.1508	282.197	0.51651	131.683	12.3189	0.43183	5.39524	0.1132	49.3282	0.13946	15.9953	0.1132	38.2633	29.2936	72.1487	0.1132	0.1132	8.70814	0.60761	1.808	0.70852	270.921	0.4649
2748	glycolithocholate sulfate*	Lipid	Secondary Bile Acid Metabolism	32620	LC/MS Neg	100001657	5011	255.631	15324-64-8	72222	C11301	HMDB02639	0.22762	0.12795	0.34632	0.0171	0.11267	0.42901	7.82816	1.51081	0.06969	0.10861	0.09106	3.26423	0.1149	3.73422	0.1434	3.28297	3.7188	2.90974	3.08058	0.0606	4.86656	0.06133	0.08578	3.91433	1.7293	0.35334	0.60292	0.05327	0.3163	0.81374	0.03639	0.28609	2.26344	0.0171	1.15115	2.87761	8.34319
2504	glycosyl ceramide (d18:1/20:0, d16:1/22:0)*	Lipid	Ceramides	57595	LC/MS Pos Late	100015882	3414	756.635					0.55485	0.53413	0.83109	2.29264	1.60584	0.67385	1.46027	1.14007	2.61213	1.22308	0.82801	0.90227	0.70262	0.74117	0.70174	1.29662	1.20838	1.0271	1.13992	0.45284	1.29316	0.47397	1.00068	0.75049	0.41442	0.67857	0.57095	0.43151	1.92605	1.00578	0.79334	1.08876	2.60965	1.78945	0.59278	1.13133	0.91827
2506	glycosyl ceramide (d18:2/24:1, d18:1/24:2)*	Lipid	Ceramides	57453	LC/MS Pos Late	100015745	3380	808.666					0.80355	0.74717	1.55655	2.21397	2.07272	1.49591	3.3925	1.44507	2.26303	0.96147	1	0.98232	1.15068	0.77599	0.94133	1.09285	1.01568	0.73554	0.7665	0.90867	0.95453	0.63702	1.65623	1.4063	1.08709	1.02103	0.99917	1.08525	2.87683	1.27476	1.02276	0.89729	2.99822	1.42229	0.6983	1.37551	1.33568
2493	glycosyl-N-behenoyl-sphingadienine (d18:2/22:0)*	Lipid	Ceramides	57421	LC/MS Pos Late	100015625	3420	782.65					0.69995	0.58757	1.32585	2.19049	1.91173	0.97857	1.81375	0.86914	2.7441	1.46561	0.61655	0.60126	0.62803	0.82416	0.6449	1.14503	1.27047	0.96526	0.70465	0.76096	0.78238	0.67923	1.4225	1.08761	0.27863	0.80317	0.27863	0.58422	1.66115	1.16272	1.06076	1.19353	3.65033	2.70572	0.60227	1.21987	0.78397
2494	glycosyl-N-nervonoyl-sphingosine (d18:1/24:1)*	Lipid	Ceramides	57369	LC/MS Pos Late	100001878	3990	810.682					0.91967	0.86744	1.5168	2.39664	2.73648	1.35185	3.11234	1.63698	2.38069	1.16781	1.15314	0.85926	1.13538	0.66429	0.71789	1.78374	0.88513	1.04459	0.84449	0.89561	0.98067	0.68298	2.09252	1.45469	1.00916	1.2443	1	1.22877	3.41804	1.15488	0.9174	1.21662	2.17059	1.12103	0.94191	1.5031	1.13743
2489	glycosyl-N-palmitoyl-sphingosine (d18:1/16:0)	Lipid	Ceramides	53013	LC/MS Pos Late	100009272	2623	700.572					0.69429	0.85989	1.05981	2.11031	1.95928	0.93991	2.66058	2.45648	2.08049	1.36648	1.04255	1.10865	0.90987	0.67469	0.84434	1.97386	1.05832	1.35532	1.00424	1.10909	0.94473	0.80203	3.27888	1.26077	1.24337	1.39317	1.01941	2.26973	4.03392	0.89201	0.78596	0.78557	1.40509	1.24335	0.7038	2.92211	1.16946
2490	glycosyl-N-stearoyl-sphingosine (d18:1/18:0)	Lipid	Ceramides	52234	LC/MS Pos Late	100001882	3053	728.604					0.45842	0.45478	1.07088	2.73283	1.55891	0.79053	1.92496	1.67781	2.7081	0.91942	0.61893	1.03219	1.04831	0.72746	0.8434	1.00346	1.04538	0.76296	1.79686	0.74127	1.79018	0.73609	1.64534	0.84126	0.65301	0.80653	0.95616	1.07753	4.26355	0.93438	0.50632	0.72489	3.2067	1.5205	0.86697	2.68773	1.12965
2754	glycoursodeoxycholate	Lipid	Secondary Bile Acid Metabolism	39379	LC/MS Neg	100002911	5033	448.307	64480-66-6	12310288		HMDB00708	1.23287	6.66946	2.50717	0.15125	0.33949	2.16856	0.43136	0.43675	0.06731	0.59182	0.04821	1.41184	0.18443	0.46112	0.10482	1.21134	1.04576	0.77151	0.70369	0.15579	3.7623	0.13207	0.05057	0.24461	0.50238	0.21486	0.13746	0.02099	0.68039	8.6753	7.78096	0.04058	5.15668	0.31878	0.18562	0.51977	0.9316
3677	guaiacol sulfate	Xenobiotics	Benzoate Metabolism	46111	LC/MS Neg	100004208	2344	203.002		22473		HMDB60013	0.60982	0.27335	1.15918	1.02486	0.59099	2.1895	0.37411	2.35466	2.41909	0.85141	0.61948	0.96533	4.63665	0.33521	3.74652	5.12998	1.10858	2.27236	0.69033	0.01687	3.50541	0.13079	0.06815	0.01687	0.24959	0.28039	0.08143	0.01687	0.36078	2.4876	3.29993	0.67198	3.00878	0.24767	1.37466	0.04046	3.84814
392	guanidinoacetate	Amino Acid	Creatine Metabolism	43802	LC/MS Polar	344	2884	116.047	352-97-6	763	C00581	HMDB00128	1.15101	1.05173	0.905	0.79576	0.67144	1.01283	0.68062	1.36992	0.94449	0.98972	0.87397	2.05759	0.85754	1.05213	0.38362	0.92359	1.43323	1.08984	1.01783	0.90188	1.43396	1.10519	0.35768	0.55482	0.63033	0.89762	0.65697	0.47719	0.99191	0.89423	2.47372	0.84079	1.38951	1.32996	1.03594	0.15373	1.3388
3555	gulonate*	Cofactors and Vitamins	Ascorbate and Aldarate Metabolism	46957	LC/MS Polar	100001586	2750	195.051	20246-53-1	9794176	C00257	HMDB03290	1.53963	1.07951	0.11406	1.46512	0.85239	0.63769	0.79343	1.48024	1.09499	1.48535	1.60171	1.26256	1.12333	0.6563	1.34976	0.97219	1.25446	1.30578	1.60424	0.93637	0.35051	1.39303	1.18487	0.77067	0.95803	1.1241	1.72206	2.08461	2.33833	0.49258	1.066	0.68667	0.83848	0.11406	0.69109	2.02261	1.03333
3601	heme	Cofactors and Vitamins	Hemoglobin and Porphyrin Metabolism	41754	LC/MS Pos Late	100001386	1124	616.176	14875-96-8	26945	C00032	HMDB03178	0.282	1.55615	0.282	0.50836	0.282	0.87962	0.47552	0.282	0.282	0.282	0.282	0.93107	0.282	0.282	0.282	0.88781	0.282	0.86388	1.73455	1.87736	0.282	1.09339	2.16924	1.96972	1.61202	0.282	2.83879	1.32972	2.5082	1.70806	0.68774	0.282	0.282	0.70637	0.282	10.8423	0.85683
1308	heptenedioate (C7:1-DC)*	Lipid	Fatty Acid, Dicarboxylate	61866	LC/MS Polar	100019981	2816	157.051					0.3192	0.62245	0.3192	0.3192	0.40695	0.37166	0.47349	0.51769	0.3192	0.3192	0.3192	0.3192	0.59335	1.77779	0.3192	0.3192	1.36549	0.3192	1.00799	1.06045	0.59651	0.3192	0.3192	0.80069	0.32563	0.3192	0.72027	0.3192	2.24796	2.14008	0.3192	0.9395	1.99906	1.3259	0.3192	0.36238	0.3192
1203	hexadecadienoate (16:2n6)	Lipid	Polyunsaturated Fatty Acid (n3 and n6)	57652	LC/MS Neg	100009394	5398	251.202	28290-73-5			HMDB00477	0.33674	0.23296	0.53751	1.37682	0.3203	0.43045	0.87454	0.87537	0.98078	0.27269	0.25841	0.79089	1.00498	0.59662	0.47582	2.04219	0.8214	0.75445	0.31839	4.24736	0.46415	0.88682	0.9523	1.67673	0.14514	0.36766	1.11138	1.11425	1.00868	0.87223	0.60373	2.54633	3.65476	5.92195	0.25744	3.20614	0.35442
1321	hexadecanedioate (C16-DC)	Lipid	Fatty Acid, Dicarboxylate	35678	LC/MS Neg	100001614	4615	285.207	505-54-4	10459	C19615	HMDB00672	1.15286	3.47072	1.16675	0.53067	0.73847	0.50795	7.40997	1.65413	0.65248	0.71705	0.92104	1.37313	1.18061	1.71241	0.7436	10.7036	0.43627	2.34334	0.89008	0.5889	0.64196	0.91516	1.07684	1.45573	0.60415	0.5656	1.15897	0.71712	1.66696	1.80532	2.63298	4.21299	1.1562	0.7059	0.54371	11.0665	0.48658
1323	hexadecenedioate (C16:1-DC)*	Lipid	Fatty Acid, Dicarboxylate	61862	LC/MS Neg	100019975	4380	283.191					0.95428	2.57377	1.7409	0.25864	1.20135	0.49529	8.83087	0.37571	0.79107	1.64595	0.91383	1.06348	0.92364	1.72286	0.66056	3.19117	0.89667	2.24691	0.80019	0.25545	1.68359	1.0156	0.46245	1.12595	0.55515	0.39149	0.38168	0.22336	0.61307	1.47566	1.63708	2.72047	0.80524	0.18112	0.55631	2.40424	0.81343
1416	hexanoylcarnitine (C6)	Lipid	Fatty Acid Metabolism(Acyl Carnitine)	32328	LC/MS Pos Early	100000781	3308	260.186	6920-35-0	6426853		HMDB00705	0.36139	0.76496	0.43342	2.27256	0.69506	0.31466	1.07967	1.13443	1.35097	0.51478	0.84251	0.73075	0.78428	1.88433	0.602	1.79024	1.20102	1.52435	0.91461	1.43814	0.97222	0.3931	2.67919	1.68353	0.60661	0.52558	1.7295	3.53108	2.91987	0.84627	1.5142	1.66243	1.80035	2.85074	0.6829	4.12225	0.55874
1388	hexanoylglutamine	Lipid	Fatty Acid Metabolism (Acyl Glutamine)	54907	LC/MS Neg	100001733	2780	243.135					0.44716	0.6021	0.25888	1.75487	0.35313	0.08755	0.88419	1.14484	1.09949	0.34162	0.51942	0.41118	0.60036	3.44562	0.78939	6.87553	0.25794	9.85026	0.70686	0.83494	1.93102	0.62105	4.00426	1.43783	0.23384	0.15199	1.57065	13.9475	8.04896	0.52335	0.84336	2.09912	1.45858	1.07637	0.64654	54.7892	0.08755
1397	hexanoylglycine	Lipid	Fatty Acid Metabolism(Acyl Glycine)	35436	LC/MS Neg	100001527	2900	172.098	24003-67-6	99463		HMDB00701	0.22069	0.40548	0.93215	2.21033	0.22069	0.22069	0.22069	0.43802	0.4358	0.22069	0.22069	0.22069	1.43742	0.22069	2.30181	0.94751	0.22069	1.0531	0.22069	1.11418	0.22069	0.22069	0.53945	0.22069	0.22069	0.22069	1.04311	1.55367	3.76429	0.5339	0.96759	2.56354	1.90891	0.22069	0.22069	1.14375	0.22069
3644	hippurate	Xenobiotics	Benzoate Metabolism	15753	LC/MS Neg	100000014	2106.9	178.051	495-69-2	464	C01586	HMDB00714	0.41347	1.67727	0.51277	0.51438	0.45374	2.20311	0.33576	1.70481	0.21898	1.08949	0.41586	0.71573	1.8534	2.08909	4.11567	0.74871	3.46925	0.52547	2.02715	0.63001	3.28672	1.79519	0.30332	0.11321	0.78485	0.20291	0.10855	0.13735	0.51319	1.04317	0.63765	0.37079	0.459	0.33239	1.21026	0.79837	1.89165
65	histidine	Amino Acid	Histidine Metabolism	59	LC/MS Neg	355	755.9	154.062	5934-29-2	6274	C00135	HMDB00177	1.42391	0.82468	0.77017	0.94655	0.91493	0.92043	0.85596	1.21489	1.21695	0.8499	1.36674	1.06732	1.13453	0.95482	0.92145	0.88672	1.08667	1.87245	0.48258	0.9268	0.84865	1.18145	0.70996	1.10099	0.52155	0.9456	1.02854	0.92626	0.87044	1.66664	0.95721	1.29585	1.01867	0.96849	1.13551	0.73668	0.85789
367	homoarginine	Amino Acid	Urea cycle; Arginine and Proline Metabolism	22137	LC/MS Pos Early	100000961	2882	189.135	156-86-5	9085	C01924	HMDB00670	1.08004	0.76969	1.06964	1.04312	0.83769	1.90414	1.68252	0.68984	1.33813	0.82576	0.99023	0.8548	0.45484	1	0.36425	0.98512	1.45956	0.90183	0.68381	0.80123	0.81063	0.70648	0.6805	1.2224	0.44746	1.35433	0.49457	0.59987	0.71208	2.25305	1.31566	1.109	1.66512	1.09232	1.71022	0.27271	0.99029
368	homocitrulline	Amino Acid	Urea cycle; Arginine and Proline Metabolism	22138	LC/MS Pos Early	100000963	1908	190.119	1190-49-4	65072	C02427	HMDB00679	3.75553	7.3071	0.65329	2.00885	2.51311	0.95138	0.65004	3.27108	2.6946	0.92167	4.17438	1.73708	1.11335	0.25818	0.31543	0.77337	0.44359	1.1136	2.0332	0.40393	2.97615	1.72957	0.55688	0.82983	0.85755	1.44122	2.03017	1.40294	9.27683	2.2916	9.00082	2.04178	0.95604	1.2973	0.87205	1.1752	0.36966
3981	homostachydrine*	Xenobiotics	Food Component/Plant	33009	LC/MS Pos Early	100001550	1750	158.118	1195-94-4	441447	C08283	HMDB33433	1.90601	1.31955	3.75611	1.39343	1.24734	2.60881	1.0211	0.66125	2.067	0.999	1.14622	1.01551	0.62768	0.30863	0.56862	1.00248	0.90237	1.77945	1.80705	0.20604	1.30409	1.02927	0.33552	0.89225	0.66321	1.6876	0.82199	0.17432	0.56683	1.01343	0.76631	1.02572	2.57397	6.87367	1.41543	1.31905	1.81475
71	hydantoin-5-propionic acid	Amino Acid	Histidine Metabolism	40473	LC/MS Polar	100002514	2080	171.041	5624-26-0	782	C05565	HMDB01212	0.14348	0.9913	0.14348	0.59558	0.21023	0.26744	0.42935	0.4701	0.58119	0.96229	3.18449	2.63242	0.46925	0.90915	0.82902	1.89048	0.41282	4.3097	1.83889	2.16654	1.05091	1.24541	1.1113	1.88574	1.4802	1.3484	0.93326	3.92901	1.14298	0.67242	0.73335	0.92575	1.83601	1.27578	1.01668	13.3596	0.14348
4616	hydroquinone sulfate	Xenobiotics	Drug - Topical Agents	35322	LC/MS Neg	100001604	1395	188.986	123-31-9	161220	C00530	HMDB02434	0.70936	1.89244	0.64005	0.36024	1.15726	0.78123	0.17228	0.74822	0.30861	0.26101	0.17228	3.39634	2.30124	0.17585	1.17806	0.50405	0.17228	4.17327	0.73784	0.17228	1.73052	0.28065	0.17228	0.17228	0.17228	0.43394	0.29642	0.17228	13.0309	0.46909	1.33712	0.17228	1.66193	0.17228	1.65548	0.17228	0.17228
40	hydroxyasparagine**	Amino Acid	Alanine and Aspartate Metabolism	62060	LC/MS Pos Early	100020205	1149	149.056		97663	C03124	HMDB32332	0.96272	1.13073	0.76956	1.27751	1.26924	0.84362	0.58006	0.88129	1.43634	1.26729	1.11446	1.00123	0.94427	0.6385	0.96774	0.68717	0.66967	0.72163	1.59933	0.6639	1.88358	1.04107	0.71812	0.84464	0.69324	0.79549	0.83239	1.05	1.75215	0.59806	1.2182	0.9768	1.02902	1.08634	0.67623	1.0564	0.73505
4755	hydroxy-CMPF*	Xenobiotics	Chemical	62277	LC/MS Neg	100019794	1516	255.087					2.9386	3.34932	3.97907	2.3269	3.80932	2.05921	1.69852	6.90858	3.56593	2.963	2.05124	3.81057	3.34833	2.34588	3.10025	4.70588	1.35386	6.93233	0.07767	1.01626	0.12072	0.55046	5.30327	0.72526	0.80669	0.56521	1.03669	3.11357	2.94928	5.20187	5.56865	8.72927	7.93054	3.04495	0.36003	1.26744	1.41913
3751	hydroxycotinine	Xenobiotics	Tobacco Metabolite	38661	LC/MS Pos Early	100002717	2030	193.097	34834-67-8	10219774		HMDB01390	0.69	0.9608	0.06901	0.06901	0.06901	0.06901	0.06901	0.06901	0.06901	0.06901	0.06901	0.06901	0.06901	0.06901	0.06901	0.06901	0.06901	0.06901	0.06901	0.06901	0.06901	0.06901	0.06901	0.06901	0.06901	0.06901	0.06901	0.06901	0.06901	0.06901	3.46841	0.06901	0.06901	0.06901	0.06901	0.06901	0.06901
2761	hyocholate	Lipid	Secondary Bile Acid Metabolism	34093	LC/MS Neg	100001279	5046	407.28	547-75-1	92805	C17649	HMDB00760	0.48581	0.19402	0.61119	8.44829	3.73508	0.19402	2.35822	4.23102	6.22971	2.8028	2.33539	3.46542	3.66317	0.40516	4.38876	0.73453	0.74593	1.24456	0.67255	0.4426	0.6893	0.92696	6.45089	0.19402	0.80716	0.19402	1.07851	0.73306	19.4249	0.42598	0.19402	2.7889	0.71655	1.73413	0.29413	2.47092	0.19402
350	hypotaurine	Amino Acid	Methionine, Cysteine, SAM and Taurine Metabolism	590	LC/MS Pos Early	358	724	110.027	300-84-5	107812	C00519	HMDB00965	0.15388	0.15388	0.15388	0.66838	0.15388	0.15388	0.15388	0.15388	0.77798	1.37844	0.15388	2.27932	0.15388	0.28449	0.17419	0.15388	0.65074	0.15388	0.15388	0.86282	0.15388	0.15388	0.15388	0.15388	0.15388	0.15388	1.24596	0.15388	0.15388	0.2825	1.54545	0.45169	0.90976	0.15388	0.15388	0.93151	0.15388
3348	hypoxanthine	Nucleotide	Purine Metabolism, (Hypo)Xanthine/Inosine containing	3127	LC/MS Neg	171	1291.2	135.031	68-94-0	790	C00262	HMDB00157	0.875	1.0904	0.8293	0.81651	1.75494	1.2111	0.13242	0.93332	0.18093	1.53765	1.29903	0.28523	2.198	0.71047	1.14153	0.69324	1.01601	1.23475	1.42269	1.20161	0.52955	1.59459	0.82102	1.16153	1.50335	1.00933	1.15433	1.7155	1.2052	1.12022	1.63138	1.18641	0.55446	0.77	0.63595	1.9534	0.39841
4304	ibuprofen	Xenobiotics	Drug - Analgesics, Anesthetics	17799	LC/MS Neg	1487	4925	205.123	15687-27-1	3672	D00126	HMDB01925	0.36072	0.36072	0.36072	0.36072	0.36072	0.36072	0.36072	0.36072	0.36072	0.36072	0.36072	0.36072	0.36072	0.36072	0.36072	0.36072	0.36072	0.36072	0.36072	0.36072	0.36072	0.36072	0.36072	0.36072	0.36072	0.36072	0.36072	0.36072	0.36072	0.36072	0.36072	0.36072	0.46208	0.36072	0.36072	0.36072	0.36072
4309	ibuprofen acyl glucuronide	Xenobiotics	Drug - Analgesics, Anesthetics	38366	LC/MS Neg	100002406	4976	381.155	115075-59-7	163959			0.04916	0.04916	0.04916	0.04916	0.04916	0.04916	0.04916	0.04916	0.04916	0.04916	0.04916	0.04916	0.04916	0.04916	0.04916	0.04916	0.04916	0.04916	0.04916	0.04916	0.04916	0.04916	0.04916	0.04916	0.04916	0.04916	0.04916	0.04916	0.04916	0.04916	0.04916	0.04916	0.73035	0.04916	0.04916	0.04916	0.04916
76	imidazole lactate	Amino Acid	Histidine Metabolism	15716	LC/MS Pos Early	100000263	2040	157.061	14403-45-3	440129	C05568	HMDB02320	0.99405	1.42894	0.51043	0.4752	0.53498	1.27088	0.85709	1.05891	0.61182	0.83469	1.26958	1.04719	0.61304	0.89357	0.84688	0.56916	1.04675	0.77889	1.44947	0.58107	1.81171	0.83128	0.88524	0.90766	1.32644	0.96319	1.1205	2.7383	1.26053	0.94827	1.69279	1.11072	1.13393	1.17832	0.65479	3.35594	0.85822
74	imidazole propionate	Amino Acid	Histidine Metabolism	40730	LC/MS Pos Early	100003434	2263	141.066	1074-59-5	70630		HMDB02271	0.6549	4.81818	0.45134	0.54452	0.92085	2.75067	0.28402	0.71854	0.59901	0.28402	0.28402	1.50626	1.00816	0.28402	1.00113	0.28402	0.28402	1.62399	4.63906	0.28402	5.46649	0.28402	0.28402	0.35071	0.93189	0.48372	0.51299	23.9656	5.60597	0.59219	2.57198	0.31031	0.99887	0.37923	0.28402	15.5695	0.29719
4756	iminodiacetate (IDA)	Xenobiotics	Chemical	21025	LC/MS Pos Early	100000900	808	134.045	142-73-4	8897	C19911	HMDB11753	0.80626	0.7683	1.00466	0.89126	1.15967	1.05119	0.75906	1.20902	1.14815	0.94071	0.66185	1.0591	1.26842	1.26326	0.95532	1.35463	1.51427	1.72491	1.23343	1.06609	1.63285	1.99041	1.32628	1.75888	1.44524	1.1209	1.00989	1.44	0.58026	1.9703	0.86164	1.46471	0.63664	0.98007	0.81617	0.7581	2.5699
238	indoleacetate	Amino Acid	Tryptophan Metabolism	27513	LC/MS Neg	100001034	2200	174.056	6505-45-9	802	C00954	HMDB00197	1.65405	1.82442	2.34612	0.68889	0.69032	1.1334	0.98239	0.2013	0.61187	0.58504	0.52945	0.2032	1.15294	0.62675	1.98697	0.48513	2.52316	1.16454	0.84469	0.57264	0.35105	1.36026	0.32763	0.37253	0.39446	1	0.56519	0.18357	0.24232	2.48222	0.96548	0.5728	3.14893	2.60043	0.55169	0.67168	1.47008
4776	indoleacetylcarnitine*	Xenobiotics	Chemical	62279	LC/MS Pos Early	100020479	3114	319.165					0.97088	1.00282	0.29728	0.4215	0.20017	0.18474	0.76271	0.18474	0.18474	0.70078	0.67565	0.18474	0.18474	0.18474	0.48911	0.91148	1.98241	1.38693	0.48323	0.20535	0.18474	0.18474	0.18474	0.18474	0.18474	0.42662	0.287	0.18474	0.18474	1.25202	1.15832	0.26919	2.8415	3.41145	0.18474	0.18474	0.67612
242	indoleacetylglutamine	Amino Acid	Tryptophan Metabolism	42087	LC/MS Neg	100001731	2535	302.115		25200879		HMDB13240	1.47798	0.60747	0.37438	0.31768	0.71895	0.13606	0.13606	0.13606	0.13606	0.40672	0.45567	0.13606	0.13606	0.13606	0.82562	0.50659	1.24963	0.75513	2.21734	0.13606	0.89094	0.56103	0.13606	0.13606	0.13606	0.62643	0.13606	0.13606	0.13606	0.72412	0.86746	0.13606	1.13671	2.50728	0.13606	0.13606	0.29666
237	indolelactate	Amino Acid	Tryptophan Metabolism	18349	LC/MS Neg	100000463	2286	204.067	832-97-3	92904	C02043	HMDB00671	0.86964	0.64773	0.89862	0.74658	0.61296	1.45092	0.79834	0.57404	0.8311	0.776	1.15182	0.82394	0.48959	0.97584	0.44153	0.59904	2.97645	0.66988	1.03575	0.59312	0.92285	1.11476	0.25299	0.6116	0.47954	0.79569	0.67528	0.27724	0.67476	1.1941	1.55343	0.80007	1.33164	0.93611	0.3984	0.41901	1.20822
240	indolepropionate	Amino Acid	Tryptophan Metabolism	32405	LC/MS Neg	100001083	2795	188.072	830-96-6	3744		HMDB02302	0.01589	0.01589	0.01589	0.01589	0.01589	0.10434	0.01589	0.74923	0.01589	0.01589	0.01589	0.36522	6.76528	0.80032	1.75955	0.63273	1.13366	0.68007	0.01589	0.01589	0.01589	0.01589	0.01589	0.01589	0.57354	0.01589	0.01589	0.01589	0.01589	5.05861	0.03082	0.01589	0.02425	0.01589	3.58807	0.01589	2.65203
3985	indolin-2-one	Xenobiotics	Food Component/Plant	43374	LC/MS Pos Early	100004318	2575	134.06	59-48-3	321710	C12312		1.54968	1.37987	0.59389	0.24663	1.20596	0.64023	0.44958	0.76715	0.24663	0.87132	0.37006	0.8585	1.5547	0.55638	2.99411	0.24663	0.90291	0.58458	0.24663	0.24663	1.67938	0.24663	0.24663	0.24663	0.24663	0.24663	0.24663	0.24663	1.25617	0.24663	0.71761	0.35648	1.96395	0.69169	1.21629	0.24663	0.42289
3347	inosine	Nucleotide	Purine Metabolism, (Hypo)Xanthine/Inosine containing	1123	LC/MS Neg	361	1602.1	267.073	58-63-9	6021	C00294	HMDB00195	1.99244	2.70752	1.28086	0.87654	2.22095	0.66939	0.33664	1.1123	0.34846	1.26864	1.11563	0.31688	1.61553	0.33162	0.999	0.56349	0.50555	2.01412	1.59085	1.00651	1.20543	1.00403	1.45605	1.3724	2.4366	1.22801	2.11708	1.10356	1.68776	0.9002	1.50955	0.78405	0.29397	0.31485	1.11759	3.67853	0.39102
315	isobutyrylcarnitine (C4)	Amino Acid	Leucine, Isoleucine and Valine Metabolism	33441	LC/MS Pos Early	100001055	2810	232.154	25518-49-4	168379		HMDB00736	1.68289	2.07172	0.70112	0.61663	0.03406	0.86712	1.6618	0.63528	0.27523	0.33232	2.03556	0.6739	0.3024	1.14895	0.56466	0.81955	1.22672	0.98832	1.18324	0.50437	0.6605	0.20577	0.29721	0.40264	0.85202	0.68245	1.18635	0.84501	0.63414	1.36538	3.39439	0.72828	1.18005	1.81932	0.93386	0.82386	0.57837
316	isobutyrylglycine	Amino Acid	Leucine, Isoleucine and Valine Metabolism	35437	LC/MS Neg	100001590	1420	144.067	15926-18-8	10855600		HMDB00730	1.8936	1.17073	0.12687	0.12687	0.31677	1.5888	0.58397	0.12687	0.36871	0.78949	0.84627	0.12687	0.81141	0.69171	1.26786	0.58824	0.39324	0.74632	0.59843	0.72122	0.12687	0.56477	0.68528	0.12687	0.12687	0.66382	0.30267	0.70119	0.81907	0.65994	1.776	0.56462	1.01572	0.65064	0.9404	0.97786	0.12687
4156	isoeugenol sulfate	Xenobiotics	Food Component/Plant	48997	LC/MS Neg	100006089	3893	243.033					1.16008	0.20219	0.20219	0.25099	0.64582	0.20219	0.20219	1.58103	0.20219	0.20219	0.20219	0.2837	0.20219	0.20219	0.56541	1.20192	0.59399	0.20219	0.20219	0.20219	0.52763	1.34719	0.33169	0.20219	0.20219	0.20219	0.20219	0.20219	1.06134	0.20219	1.04937	0.60181	0.20219	0.20219	0.20219	9.23769	0.56838
289	isoleucine	Amino Acid	Leucine, Isoleucine and Valine Metabolism	1125	LC/MS Pos Early	376	2800	132.102	73-32-5	6306	C00407	HMDB00172	1.16623	0.73232	0.77331	0.83864	1.08728	1.04356	0.68421	0.74519	0.81815	1.02941	0.62854	0.76785	0.69311	1.22563	0.96124	0.88132	1.15609	1.52412	0.31941	0.99623	0.63182	1.66394	0.74885	1.00226	0.5862	0.79851	0.76896	0.84639	1	1.16766	1.69109	1.02139	1.40895	0.88591	0.70391	1.38081	0.81919
2753	isoursodeoxycholate	Lipid	Secondary Bile Acid Metabolism	57577	LC/MS Neg	100002488	4809	391.285	78919-26-3	127601	C17662	HMDB00686	0.63124	5.75426	3.12654	0.02322	0.02322	2.03021	0.02322	0.38477	0.02322	0.06489	0.02322	0.72286	0.17222	1.08154	0.09522	0.02322	1.43824	0.03396	0.11722	0.02322	0.11907	0.02869	0.02322	0.04256	0.57325	0.07692	0.02322	0.02322	0.15538	3.19988	2.96404	0.02322	7.38291	2.15126	0.0703	0.02322	0.45222
264	isovalerate (i5:0)	Amino Acid	Leucine, Isoleucine and Valine Metabolism	44656	LC/MS Neg	100000708	1564	101.061	503-74-2	10430	C08262	HMDB00718	1.38173	0.83478	0.07695	0.29903	1.41842	0.96516	0.55091	0.07695	0.80021	2.21597	0.55449	0.39402	0.76825	1.56002	1.18466	0.98567	0.72395	1.05385	0.65837	0.46207	0.07695	0.75508	0.5382	0.77516	0.07695	0.38254	0.52061	0.84405	0.07695	0.76614	1.01399	1	0.79658	1.73672	0.07695	0.59403	0.07695
266	isovalerylcarnitine (C5)	Amino Acid	Leucine, Isoleucine and Valine Metabolism	34407	LC/MS Pos Early	100001393	3085	246.17	31023-24-2	6426851		HMDB00688	1.29635	1.36458	0.82735	0.67675	0.7814	1.23771	0.90486	0.50533	0.69668	2.22949	1.01032	0.56297	1.00635	1.82737	0.98613	1.1533	1.26391	1.42017	0.76514	0.58944	0.74905	0.65005	0.67072	0.94693	0.54145	1.19014	0.82842	1.19937	0.62316	2.40075	2.57097	1.083	0.94882	2.97413	0.86442	0.90827	0.617
265	isovalerylglycine	Amino Acid	Leucine, Isoleucine and Valine Metabolism	35107	LC/MS Neg	100001452	1950	158.082	16284-60-9	546304		HMDB00678	2.02164	0.86678	1.32387	0.46853	0.72394	1.07094	0.67877	0.94137	0.50904	0.92911	1	0.72021	1.39309	0.90954	1.91954	0.62464	0.8149	1.35699	0.27974	0.39669	0.85987	0.89052	0.39331	0.31219	0.27974	0.82242	0.7264	0.86325	0.81212	1.11615	2.10858	0.8674	0.35208	0.77128	1.05359	1.02652	0.74348
221	kynurenate	Amino Acid	Tryptophan Metabolism	1417	LC/MS Neg	98	2224	188.035	492-27-3	3845	C01717	HMDB00715	1.05401	0.68865	0.71577	0.73708	0.31476	0.44795	1.22181	0.64672	0.67683	0.41321	1.2378	0.49193	0.54104	0.95641	0.73239	1.08475	2.22678	1.84912	1.24087	1.48106	1	0.95679	0.79137	1.17499	0.90593	0.72039	1.15525	0.80121	0.77333	1.20156	1.9718	1.22598	0.71336	0.47376	0.47739	7.06423	0.61501
217	kynurenine	Amino Acid	Tryptophan Metabolism	15140	LC/MS Pos Early	100000265	2739	209.092	2922-83-0	161166	C00328	HMDB00684	1.51564	1.04966	1.19865	1.43157	1.36311	1.09862	1.28829	1.2078	1.22066	1.25585	1.04379	1.01447	1.65768	0.6816	1.21532	1.15336	0.9652	1.49033	2.05462	1.50489	1.42038	1.63654	0.86032	1.13296	1.2473	1.02455	1.25965	0.60591	0.93158	0.71553	1.17965	0.65508	0.7777	0.69079	0.86123	0.74683	1.29962
934	lactate	Carbohydrate	Glycolysis, Gluconeogenesis, and Pyruvate Metabolism	527	LC/MS Polar	482	1468.8	89.0244	79-33-4	612	C00186	HMDB00190	0.83125	0.71795	1.09533	1.20659	1.17723	1.42261	1.09428	0.80724	1.42181	1.28784	0.80593	0.91632	0.94146	0.74259	1.26433	0.61185	1.3072	0.90163	1.01599	1.09742	0.96095	1.43103	0.86871	1.45003	1.13923	0.83659	1.38472	0.89525	0.99902	2.13096	0.91134	0.73785	0.95723	0.872	0.74518	1.60392	1.95869
2437	lactosyl-N-behenoyl-sphingosine (d18:1/22:0)*	Lipid	Sphingolipid Metabolism	57422	LC/MS Pos Late	100015623	3842	946.719					1.04375	1.30328	0.71767	1.15624	1.58089	0.66763	1.34517	2.35614	1.5324	1.66757	0.95201	1.84609	0.83282	0.77861	0.83436	2.29592	1.2028	1.6482	0.99186	0.6509	1.08208	0.31865	3.54407	1.99824	1.16166	0.97399	1.30239	1.63134	2.23125	0.57931	0.63242	0.69013	1.31768	1.94251	1.07768	1.75953	0.49569
2501	lactosyl-N-nervonoyl-sphingosine (d18:1/24:1)*	Lipid	Ceramides	57370	LC/MS Pos Late	100015620	3778	972.735					0.85797	0.65249	0.39581	1.4996	1.51797	0.68676	2.44927	1.13299	2.05371	1.23846	0.90749	0.85678	1.13544	1.48872	0.89775	1.27232	1.89608	0.90641	0.96049	0.47135	1.04263	0.2471	2.79287	1.38388	1.23275	0.82108	1.38655	1.31929	1.46179	0.74235	0.78799	1.14122	1.72266	1.06694	0.60879	1.28948	0.8166
2499	lactosyl-N-palmitoyl-sphingosine (d18:1/16:0)	Lipid	Ceramides	53010	LC/MS Pos Late	100009030	2527	862.625	4201-62-1				0.9135	0.69116	0.48409	1.19073	1.425	0.90965	1.63908	1.12238	1.55885	1.18014	0.76063	1.01288	1.11298	1.41485	1	0.79318	1.69366	0.65234	1.03945	0.71275	1.11045	0.41247	2.28605	1.26529	1.45432	0.73482	1.12596	0.90175	1.39629	0.98038	0.97658	1.03792	1.706	1.32037	0.49583	1.41597	0.841
4758	lanthionine	Xenobiotics	Chemical	42002	LC/MS Pos Early	100003892	1730	209.059	3183-08-02	98504			2.51807	1.20813	0.53735	1.7257	1.42637	6.42553	1.57262	1.14317	1.57035	1.00344	2.9094	1.33931	0.51231	0.815	0.87701	1.92648	1.03066	1.31517	2.79553	0.41618	2.62538	1.16904	0.61529	0.71407	0.82469	1.87842	1.33714	2.16677	1.75084	1.05684	3.55315	1.23666	0.99656	1.19041	0.53037	2.07858	0.89652
1160	laurate (12:0)	Lipid	Medium Chain Fatty Acid	1645	LC/MS Neg	181	5300	199.17	143-07-7	3893	C02679	HMDB00638	0.39476	0.52755	0.58277	8.85326	0.36392	0.4148	0.4643	8.66045	4.51407	0.42411	0.49053	0.76189	0.95141	0.51536	0.60568	29.2193	1.25191	1.22943	0.7636	0.83796	1.33446	0.57888	0.90255	1.14286	0.29096	0.68301	1.00673	0.76506	1.48766	0.77762	0.68816	1.76829	10.1794	3.01632	0.35153	1.36937	0.53108
1423	laurylcarnitine (C12)	Lipid	Fatty Acid Metabolism(Acyl Carnitine)	34534	LC/MS Pos Late	100001392	1235	344.28	25518-54-1	10427569		HMDB02250	0.27639	0.74429	0.3397	2.28247	0.28488	0.2242	1.7043	1.39056	1.49448	0.33497	0.35032	0.44137	0.66872	2.76343	0.38877	2.21793	4.45569	0.9965	0.61792	1.16545	0.83806	0.28252	2.8485	2.58402	0.42117	0.28818	1.03868	0.45387	2.04747	1	1.24233	1.231	3.46124	3.39909	0.28892	3.32643	0.42367
255	leucine	Amino Acid	Leucine, Isoleucine and Valine Metabolism	60	LC/MS Pos Early	397	2864	132.102	61-90-5	6106	C00123	HMDB00687	1.11965	0.86209	0.76278	0.70505	0.901	0.93534	0.61229	0.66467	0.85754	1.136	0.88065	0.89653	0.87799	1.23359	1.00726	0.91861	1.14463	1.71809	0.39284	1.03884	0.56366	1.21966	0.83536	0.84927	0.61003	0.85373	0.67607	0.85676	0.83216	1.20401	1.82962	0.98954	1.46596	1.09565	0.79952	1.1555	0.65013
4540	levetiracetam	Xenobiotics	Drug - Neurological	57641	LC/MS Pos Early	100015873	1925	171.113	102767-28-2	5284583	D00709,C07841		0.30408	0.30408	0.30408	0.30408	0.30408	0.30408	0.30408	0.30408	0.30408	0.30408	0.30408	0.30408	0.30408	0.71573	0.30408	0.30408	8.56907	0.30408	7.16774	0.30408	0.30408	0.30408	0.30408	0.30408	0.30408	0.30408	0.30408	0.30408	0.30408	0.30408	0.30408	0.30408	0.42277	0.30408	0.30408	0.30408	4089.02
4327	lidocaine	Xenobiotics	Drug - Analgesics, Anesthetics	35661	LC/MS Pos Early	100001538	3250	235.18	137-58-6	3676	D00358	HMDB14426	0.14122	0.14122	0.14122	0.14122	0.14122	0.14122	0.14122	0.14122	0.14122	0.14122	0.14122	0.14122	0.14122	0.14122	0.14122	0.14122	0.14122	0.14122	0.14122	0.14122	0.14122	0.14122	0.14122	0.14122	0.14122	0.14122	0.14122	1.10454	0.14122	0.14122	0.14122	0.14122	0.14122	0.14122	0.14122	0.14122	0.14122
2398	lignoceroyl sphingomyelin (d18:1/24:0)	Lipid	Sphingolipid Metabolism	57330	LC/MS Pos Late	100006298	3437	815.7	60037-60-7				0.66602	0.88481	0.98292	1.29741	1.07777	0.83683	0.82176	1.29834	1.39641	1.26682	0.71355	1.30269	0.69032	1.19186	0.54942	0.86804	1.51796	0.93876	0.47509	0.96064	0.46879	0.74893	2.18553	1.14206	0.95092	0.5845	1.07465	0.71396	1.17602	1.2068	0.85905	0.7013	1.41252	1.97665	0.66829	0.59116	0.77027
1458	lignoceroylcarnitine (C24)*	Lipid	Fatty Acid Metabolism(Acyl Carnitine)	57515	LC/MS Pos Late	100015834	1603	512.467					0.68008	0.64678	1.07454	1.24286	1.03074	1	0.87418	0.95628	1.48538	1.63784	0.53544	1.67288	0.61407	1.00595	0.49624	1.28889	1.24973	4.9834	0.61798	1.54515	0.67673	0.68308	2.71595	1.0449	0.81809	0.60343	0.89795	1.20681	1.20023	1.12883	0.7427	0.92635	1.20834	1.1797	0.38079	1.01828	0.70653
4383	linezolid	Xenobiotics	Drug - Antibiotic	57688	LC/MS Pos Early	100015879	2732	338.151	165800-03-3	441401	C08146,D00947	HMDB14739	0.00181	0.00181	0.00181	0.00181	0.00181	0.00181	0.00181	0.00181	0.00181	0.00181	0.00181	0.00181	0.00181	0.00181	0.00181	0.00181	0.00181	0.00181	0.00181	0.00181	0.00181	0.00181	0.00181	0.00181	0.00181	0.00181	0.00181	0.00181	0.00181	0.00181	0.00181	0.00181	0.00181	0.00181	0.00181	0.00181	0.00181
1215	linoleate (18:2n6)	Lipid	Polyunsaturated Fatty Acid (n3 and n6)	1105	LC/MS Neg	180	5535	279.233	60-33-3	5280450	C01595	HMDB00673	0.20226	0.15379	0.26263	1.78893	0.14386	0.33294	0.32033	0.65272	1.30712	0.11906	0.25296	0.61694	0.72515	0.72126	0.32797	2.44202	0.31532	1.63017	0.49992	3.16672	0.4148	0.31811	1.15262	1.82594	0.07977	0.14845	2.22789	2.66089	0.90511	0.73912	0.51042	3.57874	1.82894	2.57154	0.16774	3.85654	0.19611
1217	linolenate [alpha or gamma; (18:3n3 or 6)]	Lipid	Polyunsaturated Fatty Acid (n3 and n6)	34035	LC/MS Neg	100001337	5450	277.217		5280934	C06426	HMDB03073	0.30704	0.14534	0.37959	2.36762	0.15563	0.64463	0.81145	0.67886	1.92446	0.18625	0.17769	0.50646	0.63844	0.68872	0.24683	4.06831	0.39294	0.60447	0.5304	2.22731	0.59147	0.49345	0.86528	1.27621	0.10365	0.25531	1.93713	1.25291	0.81692	0.61952	0.77095	3.11028	2.33575	5.18015	0.15228	4.633	0.51434
1430	linolenoylcarnitine (C18:3)*	Lipid	Fatty Acid Metabolism(Acyl Carnitine)	57511	LC/MS Pos Late	100015831	1310	422.326					0.65006	0.36349	1.42291	1.87372	1.29106	1.71539	2.6697	0.33396	2.20688	0.68086	0.50201	0.54993	0.63332	1.43294	0.66003	0.98256	0.95663	0.4302	0.62739	0.88124	0.50647	2.71734	0.7026	1.35501	0.96892	0.6732	2.42708	0.33396	0.82953	1.5342	0.99085	1.24517	0.84583	2.42654	0.42974	0.68733	2.48534
1664	linoleoyl ethanolamide	Lipid	Endocannabinoid	52608	LC/MS Neg	100006726	6150	322.275	68171-52-8	5283446		HMDB12252	0.39391	0.48785	0.71719	1.50557	0.22239	0.81605	0.77004	0.6697	0.6454	0.22239	0.22239	1.76601	0.60014	1	0.63593	1.24678	1.01565	1.13339	1.15478	0.87571	0.30431	0.84291	2.01803	2.438	0.39091	0.73831	2.37038	2.25084	1.20889	0.74877	0.84299	1.12834	1.30609	1.73815	0.55738	5.03009	1.13942
2351	linoleoyl-arachidonoyl-glycerol (18:2/20:4) [1]*	Lipid	Diacylglycerol	54955	LC/MS Pos Late	100010922	2590	658.541				HMDB07257	0.91568	0.958	1.22587	1.06173	1.49314	1.14515	0.51931	0.72719	1.00416	1.81859	0.28848	0.68886	0.29528	1.53179	0.3765	0.96994	0.87074	0.89922	0.21813	2.16958	0.47352	1.25082	0.45223	0.61167	0.88642	0.49421	1.14251	0.86037	1.38236	1.62589	1.15014	0.22601	1.03361	1.25134	0.66169	0.87684	0.9419
2352	linoleoyl-arachidonoyl-glycerol (18:2/20:4) [2]*	Lipid	Diacylglycerol	54956	LC/MS Pos Late	100010923	2650	658.541				HMDB07257	0.54905	0.64103	0.51573	0.14069	0.45939	1.53843	0.72559	0.3571	0.14069	2.10247	0.14069	1.01821	0.14069	1.36485	0.30812	1.10211	1.0015	0.47283	0.33419	1.13894	0.14069	1.02236	0.74788	0.2167	1.01022	0.57042	0.14069	0.60251	0.5638	0.65491	1.50943	0.14069	1.08201	1.31975	0.57448	1.35935	1.02259
1429	linoleoylcarnitine (C18:2)*	Lipid	Fatty Acid Metabolism(Acyl Carnitine)	46223	LC/MS Pos Late	100003151	1430	424.342	36816-10-1	6450015		HMDB06469	0.922	0.64595	1.1724	1.35414	1.43306	1.33093	2.19689	0.42169	1.22003	0.76517	0.7708	0.69574	0.75769	1.32557	1.11626	0.97382	1.35897	1.01519	0.75472	1.52077	0.44198	2.40827	0.86928	1.26508	0.91195	0.57618	2.4844	0.52037	1.05743	1.69671	1.12154	1.26868	0.77964	1.39642	0.64347	0.60392	1.26714
1481	linoleoylcholine*	Lipid	Fatty Acid Metabolism (Acyl Choline)	57463	LC/MS Pos Late	100015760	1388	366.337					1.30388	0.45258	2.4653	2.65256	0.65762	0.58633	0.37577	2.87937	1.79161	0.75	0.67403	1.22602	1.28018	1.3858	0.3777	1.60921	1.4853	0.57223	0.8667	1.91906	1.92421	0.62116	0.70639	2.81778	0.40312	2.34446	0.46931	2.28474	0.44103	0.66176	0.34635	0.30193	0.48484	0.55884	0.82601	0.13302	0.45054
2356	linoleoyl-docosahexaenoyl-glycerol (18:2/22:6) [2]*	Lipid	Diacylglycerol	54950	LC/MS Pos Late	100010929	2500	682.541				HMDB07266	0.97518	0.79004	1.95923	0.21251	0.36238	2.31782	0.72629	0.72335	0.53855	0.64898	0.21251	0.81992	0.21251	1.06851	0.21251	0.97171	0.38468	0.50967	0.21251	0.21251	0.56096	0.21251	1.33922	0.37404	0.21251	0.24278	0.4893	4.98927	1.86361	1.26072	0.81393	0.21251	1.69855	2.59085	0.21251	0.21251	0.76708
2343	linoleoyl-linolenoyl-glycerol (18:2/18:3) [1]*	Lipid	Diacylglycerol	54963	LC/MS Pos Late	100010926	2426	632.525				HMDB07249	0.99585	0.70666	3.61361	1.39022	0.22226	4.48295	1.00191	0.22226	2.62989	0.22226	0.22226	0.22226	0.22226	0.36341	0.5148	0.6135	0.22226	0.22226	0.22226	0.32584	0.4835	0.81715	0.22226	0.82676	0.65478	0.49668	0.22226	1.30463	0.74904	3.59343	0.97046	0.22226	1.33391	0.76599	0.50197	0.22226	2.22346
2344	linoleoyl-linolenoyl-glycerol (18:2/18:3) [2]*	Lipid	Diacylglycerol	54964	LC/MS Pos Late	100010927	2478	632.525				HMDB07250	0.96128	0.63316	3.14103	1.31587	0.53463	4.25841	0.94214	0.16558	2.07296	0.91308	0.35837	0.5496	0.36838	0.82406	0.71463	0.48597	0.24459	0.27341	0.20032	1.75058	0.25515	1.85565	0.23341	0.62875	0.67459	0.58909	0.88145	1.76299	0.82253	1.99948	1.40792	0.49212	1.14688	1.93545	0.79517	0.19224	2.11195
2341	linoleoyl-linoleoyl-glycerol (18:2/18:2) [1]*	Lipid	Diacylglycerol	54968	LC/MS Pos Late	100010941	2720	634.541				HMDB07248	1.30495	1.18494	2.2934	1.39334	0.61768	2.60782	1	0.38103	1.74517	0.38315	0.51855	0.51773	0.69746	0.87091	1.28123	0.6139	0.17859	0.60238	0.31835	1.43307	0.47939	1.12618	0.32656	1.32704	0.79084	0.45072	0.69186	1.6367	1.52614	3.67784	1.0442	0.77593	0.99778	0.86954	1.07277	0.45473	1.15624
91	lysine	Amino Acid	Lysine Metabolism	1301	LC/MS Pos Early	407	2850	147.113	56-87-1	5962	C00047	HMDB00182	1.37708	0.75879	1.09469	0.86729	0.67995	1.13193	0.88133	0.75457	0.9894	0.6787	0.88019	0.77103	0.75401	0.88167	0.54925	0.91454	1.0109	1.15329	0.43845	1.40578	0.40473	0.97437	0.56591	1.07383	0.68148	1.09858	0.85904	0.63484	0.89578	1.58024	1.33317	1.17516	1.15426	0.76341	0.96625	0.47671	1.034
1121	malate	Energy	TCA Cycle	1303	LC/MS Neg	409	615.6	133.014	6915-15-7	525	C00149	HMDB00156	1.15243	0.61643	0.96305	1.28577	1.1115	1.16346	1.31694	1.06368	1.21257	1.02846	0.8726	1.1142	0.83757	1.29441	1.11333	1.31769	1.45557	1.21594	2.59112	0.97869	2.26788	1.75091	0.99493	1	0.77285	1.04426	1.31593	1.32794	1.74849	2.07819	0.52478	0.84709	1.14114	0.77374	0.99409	2.98654	2.03363
1306	maleate	Lipid	Fatty Acid, Dicarboxylate	20676	LC/MS Polar	100000707	2640	115.004	110-16-7	444266	C01384	HMDB00176	0.86056	0.6566	0.57706	2.08103	0.81335	3.38787	0.81354	4.19689	2.44075	0.73348	0.81708	0.47686	4.30384	0.37703	1.15411	0.77062	0.23923	0.60136	1.19811	0.29788	2.25923	1.74095	0.98382	0.54788	0.61828	0.81733	0.7489	1.15846	1.05802	0.39574	0.68836	0.4947	2.74637	0.4782	1.06155	1.4362	1
987	maltose	Carbohydrate	Glycogen Metabolism	15586	LC/MS Polar	913	3329.4	387.114	6363-53-7	10991489	C00208	HMDB00163	3.06916	2.04413	0.30172	0.46461	0.74573	0.4445	0.12945	1.16165	0.72555	0.6991	0.57257	2.37299	0.12945	0.12945	0.25589	1.00545	0.17226	1.17868	1.04744	2.01044	1.63867	1.19288	0.12945	1.39625	0.7103	2.8964	1.04824	1.14857	0.94481	0.25564	0.9747	0.12945	0.12945	0.12945	3.92332	3.89737	0.12945
1032	mannitol/sorbitol	Carbohydrate	Fructose, Mannose and Galactose Metabolism	46142	LC/MS Polar	100001740	2320	181.072		5780	C00794	HMDB00247	3.30031	0.71831	0.55074	0.84626	0.67798	0.63757	0.83406	0.92253	3.97587	1.2025	1.48477	0.74009	0.63514	0.71689	0.63854	0.51514	5.96399	0.86319	1.55181	0.84203	4.28643	0.69257	0.47576	0.73123	1.47766	1.27097	0.69199	1.46224	1.66691	0.86807	0.70619	0.81016	1.51476	0.5673	0.8058	1.20667	2.91431
1033	mannose	Carbohydrate	Fructose, Mannose and Galactose Metabolism	48153	LC/MS Polar	803	2200	225.062	3458-28-4	18950	C00159	HMDB00169	0.85083	1.79881	0.84739	0.90494	0.75101	0.71556	1.72162	1.18213	0.78775	0.64948	0.83375	0.96996	1.1682	0.82023	1.27755	0.87599	0.84682	1.5049	1.51283	1.62162	0.86498	0.55498	1.37208	1.4461	1.38934	0.80075	1.30428	1.66362	2.19308	0.78853	1.43206	1.05491	0.83506	1.16522	1.029	2.18645	0.98096
1171	margarate (17:0)	Lipid	Long Chain Fatty Acid	1121	LC/MS Neg	891	5731	269.249	506-12-7	10465		HMDB02259	0.40303	0.35567	0.53274	1.17428	0.37414	0.65359	0.50841	0.72769	0.74701	0.48861	0.61426	0.54397	0.93439	0.75229	0.5339	1.76758	0.51417	1.26029	0.98581	1.74457	0.73462	0.65472	1.0767	1.46913	0.28437	0.50447	2.02381	2.33172	0.9793	0.85131	1.4847	2.33291	1.31703	1.83427	0.43469	4.2861	0.50614
1459	margaroylcarnitine (C17)*	Lipid	Fatty Acid Metabolism(Acyl Carnitine)	57512	LC/MS Pos Late	100004054	1424	414.358	106182-29-0			HMDB06210	0.4075	0.39471	0.95171	0.96772	0.49073	1.40128	1.04416	0.76851	0.68111	0.41348	0.69145	0.28449	1.00107	1.11403	0.73881	0.85822	0.642	0.57987	0.64917	1.00801	0.60328	0.88085	0.926	1.31817	0.37371	0.86727	1.81126	0.28449	1.11663	1.69239	1.47049	0.93758	0.78644	1.22865	0.56301	0.71222	0.74777
4498	metformin	Xenobiotics	Drug - Metabolic	38306	LC/MS Pos Early	100002405	2817	130.109	1115-70-4	4091	C07151	HMDB01921	0.0076	0.0076	0.0076	0.0076	0.0076	0.0076	0.0076	0.0076	0.0076	0.0076	0.0076	0.0076	0.0076	0.0076	0.0076	0.0076	0.0076	0.0076	0.0076	0.0076	0.0076	0.0076	0.0076	0.0076	0.0076	0.0076	0.0076	0.0076	0.0076	0.0076	0.0076	0.0076	0.0076	0.0076	0.0076	0.0076	0.0076
321	methionine	Amino Acid	Methionine, Cysteine, SAM and Taurine Metabolism	1302	LC/MS Pos Early	415	2526	150.058	63-68-3	6137	C00073	HMDB00696	1.32628	0.75716	0.77355	0.5958	0.81907	1.11207	1.36801	0.67488	0.74598	0.99652	0.84349	0.75632	0.74006	1.13435	0.7443	1.3944	1.07442	1.57245	0.4496	1.07337	0.5609	0.9819	0.80903	1.06237	0.70481	0.8485	0.79343	0.75196	0.67813	1.15538	1.42469	1.0091	1.21272	1.22277	0.87367	0.79494	0.87519
325	methionine sulfone	Amino Acid	Methionine, Cysteine, SAM and Taurine Metabolism	44878	LC/MS Pos Early	100004635	1250	182.048	820-10-0	69961			1.05478	1.17946	0.6955	5.56847	4.41616	1.13235	4.86567	5.15878	6.55414	5.78398	5.13541	5.00673	2.37905	0.60608	2.84796	3.2578	0.7156	4.82594	1.10277	0.42029	1.42951	1.36988	3.0506	0.47459	2.68699	0.39507	2.89826	4.0277	8.77745	0.47661	1.84752	2.72529	3.84306	2.38869	0.5303	15.9982	0.71164
326	methionine sulfoxide	Amino Acid	Methionine, Cysteine, SAM and Taurine Metabolism	18374	LC/MS Pos Early	100000039	1272	166.053	3226-65-1	158980	C02989	HMDB02005	1.55425	0.87329	0.74936	0.84447	1.25544	1.61102	2.06573	1.31019	0.88891	1.16215	1.23534	1.3718	0.91434	1.11139	0.84105	2.40511	0.78413	2.02813	0.85051	0.5879	1.28952	1.11802	0.91307	0.71255	0.75778	1.0155	0.7437	0.83369	0.831	1.08045	1.40487	0.69825	2.07469	0.97361	1.51057	1.83132	1.10122
4117	methyl glucopyranoside (alpha + beta)	Xenobiotics	Food Component/Plant	46144	LC/MS Neg	100005864	1070	193.072					0.90608	0.92295	1.00587	1.5449	2.88102	0.74285	1.22576	1.13002	0.85043	2.30234	4.1895	0.52575	0.54855	0.18339	3.5238	3.25166	0.46911	3.04626	7.90773	0.11017	10.309	0.6391	2.63497	1.39104	1.94293	2.13589	1.25446	0.43279	0.50248	4.52485	0.22778	1.08875	0.69324	0.27829	5.91208	0.58862	6.10158
4007	methyl indole-3-acetate	Xenobiotics	Food Component/Plant	1584	LC/MS Pos Early	1104	3380	190.086	1912-33-0	74706		HMDB29738	0.75301	0.70424	0.5806	1.82632	0.72781	0.8525	1.085	0.2493	0.74613	0.34931	1	0.48331	1.27371	0.42204	1.36105	0.84413	2.59701	0.71914	2.13218	0.22221	0.92577	0.48866	0.24389	0.22221	0.22221	0.76457	0.804	1.04045	0.64571	1.3027	0.56258	0.46307	4.36961	4.65155	0.22221	1.72533	0.24347
3707	methyl-4-hydroxybenzoate sulfate	Xenobiotics	Benzoate Metabolism	48429	LC/MS Neg	100006116	2873	230.997					0.24816	1.47802	0.3673	3.4575	0.16335	2.45376	1.26444	1.70459	0.74328	0.05344	1.40198	0.76652	5.12473	0.0223	3.31716	4.06572	0.08135	9.3172	0.10544	2.6584	0.21426	7.79158	5.52344	0.07818	0.05236	1.48894	0.03057	5.53675	1.73556	0.42114	7.85564	0.19336	4.94329	0.17824	0.21124	0.05299	6.54254
1387	methylmalonate (MMA)	Lipid	Fatty Acid Metabolism (also BCAA Metabolism)	1496	LC/MS Polar	418	3078.4	117.019	516-05-2	487	C02170	HMDB00202	1.22463	0.89284	0.06258	0.06258	0.9844	1.31374	0.42968	1.17133	0.06258	0.85938	0.58778	1.17934	1.14567	0.56985	1.03662	0.87254	0.22697	0.9639	0.52469	0.65104	1.70639	0.96541	1.0087	1.25553	0.62287	1.35816	0.67863	1.50052	1.60443	0.06258	0.75021	0.09171	0.38852	1.18144	0.87815	1.82294	0.19763
4762	methylnaphthyl sulfate (2)*	Xenobiotics	Chemical	61873	LC/MS Neg	100020006	4163	237.023					1.09053	0.71834	0.04173	0.04173	0.46273	0.04173	0.04173	0.04173	0.04173	0.18491	0.04173	0.04173	0.04173	0.04173	0.04173	0.04173	0.04173	0.04173	0.04173	0.04173	0.15761	0.04173	0.04173	0.04173	0.04173	0.04173	0.04173	0.04173	0.04173	0.04173	2.21178	0.04173	0.04173	0.04173	0.04173	0.04173	0.04173
303	methylsuccinate	Amino Acid	Leucine, Isoleucine and Valine Metabolism	15745	LC/MS Polar	2051	2800	131.035	498-21-5	10349		HMDB01844	0.58753	0.42068	0.51117	1.00023	0.28191	1.23855	0.90844	1.50183	0.78829	0.92344	1.13027	0.87419	1.44532	0.60757	0.90602	0.99977	0.45705	1.02292	0.78126	0.94054	1.65884	0.72711	0.41706	0.7569	0.41778	0.66452	0.70884	0.62788	0.80896	0.93846	0.77737	1.02816	1.01185	0.28191	0.61132	0.5977	1.16301
4447	metoprolol	Xenobiotics	Drug - Cardiovascular	18037	LC/MS Pos Late	2028	760	268.191	56392-17-7	4171	D02358	HMDB01932	1	1	1	1	1	1	1	1	1	1	1	1	1	1	1	1	1	1	1	1	1	1	1	1	1	1	1	1	1	1	1	1	1	1	1	1	1
4448	metoprolol acid metabolite*	Xenobiotics	Drug - Cardiovascular	34109	LC/MS Pos Early	100001385	2950	268.154	56392-14-4	62936			1	1	1	1	1	1	1	1	1	1	1	1	1	1	1	1	1	1	1	1	1	1	1	1	1	1	1	1	1	1	1	1	1	1	1	1	1
4382	metronidazole	Xenobiotics	Drug - Antibiotic	57642	LC/MS Pos Early	100015878	2046	172.072	73334-05-1	4173	D00409	HMDB15052	0.0023	0.0023	0.0023	0.0023	0.0023	0.0023	0.0023	0.0023	0.0023	0.0023	0.0023	0.0023	0.0023	0.0023	0.0023	0.0023	0.0023	0.0023	0.0023	0.0023	0.0023	0.0023	0.0023	0.0023	0.0023	0.0023	0.0023	1.9977	0.0023	0.0023	0.0023	0.0023	0.0023	0.0023	0.0023	0.0023	0.0023
4372	moxifloxacin	Xenobiotics	Drug - Antibiotic	57671	LC/MS Pos Early	100015905	3272	402.182	186826-86-8	152946	D08237	HMDB14363	1.22115	0.0597	0.0597	0.0597	0.0597	0.0597	0.93894	0.0597	0.46004	0.0597	0.16209	0.0597	0.0597	0.0597	0.0597	0.0597	0.0597	0.0597	0.0597	0.0597	0.0597	0.0597	0.0597	0.0597	0.0597	0.0597	0.0597	0.11777	0.0597	0.0597	0.0597	1.09527	0.0597	0.0597	0.0597	0.0597	0.0597
4413	mycophenolic acid	Xenobiotics	Drug - Antiinflammatory, Immunosuppressant	54800	LC/MS Neg	100009253	4185	319.119	24280-93-1	446541	C20380,D05096	HMDB15159	0.001	0.001	0.001	0.001	0.001	0.001	0.001	0.001	0.001	0.001	0.001	0.001	0.001	0.001	0.001	0.001	0.001	0.001	0.001	0.001	0.001	0.001	0.001	0.001	0.001	0.001	0.001	0.001	0.001	0.001	0.001	0.001	0.001	0.001	0.001	0.001	0.001
4414	mycophenolic acid glucuronide	Xenobiotics	Drug - Antiinflammatory, Immunosuppressant	54792	LC/MS Neg	100009254	2627	495.151		6442661			0.87393	0.87393	0.87393	0.87393	0.87393	0.87393	0.87393	0.87393	0.87393	0.87393	0.87393	0.87393	0.87393	0.87393	0.87393	0.87393	0.87393	0.87393	0.87393	0.87393	0.87393	0.87393	0.87393	0.87393	0.87393	0.87393	0.87393	0.87393	0.87393	0.87393	0.87393	0.87393	0.87393	0.87393	0.87393	0.87393	0.87393
1679	myo-inositol	Lipid	Inositol Metabolism	1124	LC/MS Polar	363	3506.3	225.062	87-89-8	892	C00137	HMDB00211	0.58904	0.66538	0.96357	1.51273	0.57256	1.16036	1.21455	0.53541	1.55775	1.40503	2.09239	0.6732	0.70177	0.83925	0.80508	1.33121	0.89913	1.44769	1.40589	0.20425	3.61068	0.33209	0.50217	0.44999	1.75954	0.8383	1.55506	0.7592	0.71335	1.40243	0.58438	1.2881	1.23828	0.43528	0.49768	0.98661	2.31766
1163	myristate (14:0)	Lipid	Long Chain Fatty Acid	1365	LC/MS Neg	519	5440	227.202	544-63-8	11005	C06424	HMDB00806	0.24658	0.32509	0.38524	2.36738	0.2871	0.43961	0.36017	1.39706	1.28891	0.39403	0.43451	0.3819	0.91098	0.58295	0.37895	5.21238	0.49749	1	0.98375	1.69967	0.8775	0.5588	1.00695	1.42982	0.21305	0.53296	2.50547	2.05488	0.9187	0.86895	0.65235	3.70566	3.05327	2.8739	0.33582	2.94234	0.37396
1164	myristoleate (14:1n5)	Lipid	Long Chain Fatty Acid	32418	LC/MS Neg	100001198	5346.9	225.186	544-64-9	5281119	C08322	HMDB02000	0.18832	0.29844	0.33768	1.62028	0.17466	0.31634	0.5913	0.72197	1.52914	0.27443	0.3733	0.3932	1.26808	0.68397	0.30852	3.44233	0.50042	1.07277	0.46534	0.91147	0.95739	0.36193	1.67431	2.52002	0.12446	0.478	2.05039	1.46144	1.12993	0.54835	0.84625	4.44795	4.4521	5.62421	0.27839	3.90469	0.17575
1434	myristoleoylcarnitine (C14:1)*	Lipid	Fatty Acid Metabolism(Acyl Carnitine)	48182	LC/MS Pos Late	100006051	1316	370.295	889848-55-9	90659872			0.39673	0.85294	0.45477	1.93506	0.45059	0.28041	2.56081	0.78152	1.22163	0.37979	0.43678	0.42097	0.86495	3.35221	0.65003	1.84382	2.59536	2.22493	0.78665	0.9793	1.03924	0.29042	5.35245	3.85726	0.60714	0.23255	1.99779	0.4578	2.38923	0.98286	1.18426	2.22789	2.63777	3.6307	0.3691	6.8715	0.67812
2391	myristoyl dihydrosphingomyelin (d18:0/14:0)*	Lipid	Sphingolipid Metabolism	57365	LC/MS Pos Late	100009038	2060	677.559				HMDB12085	0.59416	0.5727	0.917	2.10884	0.81187	0.42897	2.06575	0.95649	1.63525	0.68797	1.05248	0.6399	1.14195	0.73588	0.85296	0.96596	1.00366	0.68942	1.06313	1.15115	0.79595	0.78818	1.52935	0.85952	1.15061	0.97488	0.86866	0.64882	1.07876	0.9754	0.43158	0.66475	1.76001	0.95697	1.05649	0.50111	0.87375
1424	myristoylcarnitine (C14)	Lipid	Fatty Acid Metabolism(Acyl Carnitine)	33952	LC/MS Pos Late	100001270	1350	372.311	18822-89-4	6426854		HMDB05066	0.4215	0.69388	0.45076	1.66634	0.47319	0.70846	1.41522	0.77109	1.13723	0.64111	0.60069	0.28537	0.81673	1.90288	0.66744	1.28604	1.50271	0.57392	0.99575	1.08161	0.84546	0.98781	2.48388	1.61945	0.62336	0.65845	2.03294	0.27374	1.38362	1.47651	0.6676	0.91725	2.08301	1.60793	0.47934	2.04819	0.5326
4010	N-(2-furoyl)glycine	Xenobiotics	Food Component/Plant	31536	LC/MS Neg	100001086	1525	168.03	5657-19-2;5657-19-2	21863		HMDB00439	0.62395	0.12223	0.41432	0.7691	0.12223	1.65582	0.1804	1.91471	1.23958	0.56642	0.5257	0.12223	5.10063	0.12223	1.13604	0.12223	0.12223	0.12223	0.12223	0.12223	12.3889	1.08747	0.12223	0.12223	0.71153	0.12223	0.12223	0.12223	0.28982	0.27819	9.57948	0.12223	0.82493	0.12223	0.66554	0.26929	1.20219
3530	N1-Methyl-2-pyridone-5-carboxamide	Cofactors and Vitamins	Nicotinate and Nicotinamide Metabolism	40469	LC/MS Pos Early	100001468	1250	153.066	701-44-0	69698	C05842	HMDB04193	1.27428	0.39446	1.44601	3.9533	2.81021	0.09106	1.83841	0.9972	1.80232	1.69992	2.14947	0.09106	0.79242	0.46563	0.09106	2.42803	0.60964	3.00408	2.63033	1.45501	3.76409	1.0028	0.96137	0.81301	1.20839	1.68343	1.06815	1.24133	2.5423	0.63194	0.09106	0.81739	0.45654	0.50799	0.72634	2.9568	0.09106
3531	N1-Methyl-4-pyridone-3-carboxamide	Cofactors and Vitamins	Nicotinate and Nicotinamide Metabolism	57584	LC/MS Pos Early	100001469	1260	153.066	769-49-3	440810	C05843	HMDB04194	1.25477	0.29556	1.14197	3.76658	2.37248	0.51761	0.06975	0.96247	1.16862	1.74649	2.21205	0.43682	0.81728	0.51627	0.35321	0.06975	0.63414	3.47622	2.36823	1.17578	2.47638	1.02122	0.98371	0.62414	1.00271	1.89761	1.05544	1.18746	3.15858	0.55377	0.66579	0.65625	0.56355	0.59803	0.53172	2.63701	0.18256
3378	N1-methyladenosine	Nucleotide	Purine Metabolism, Adenine containing	15650	LC/MS Pos Early	1242	2120	282.12	15763-06-1	27476	C02494	HMDB03331	1.05168	0.95494	1.13436	1.13254	0.9624	1.30146	1.17867	1.12454	1.30281	1.01111	1.08146	0.8162	0.7349	0.72624	0.86699	1.16544	1.29172	0.83739	1.83524	1.11971	1.52056	1.52401	0.77725	0.88818	0.86344	0.99279	0.75886	1.00283	1.55064	1.04195	0.92074	0.98667	1.17508	0.91103	1.05894	1.2765	1
3354	N1-methylinosine	Nucleotide	Purine Metabolism, (Hypo)Xanthine/Inosine containing	48351	LC/MS Pos Early	100001409	1430	283.104	20245-33-4	65095		HMDB02721	1.06788	0.97821	0.77241	1.32139	0.9459	0.92361	1.61667	1.54984	1.39285	1.01637	0.95319	1.01652	0.87403	0.73761	0.92218	0.88453	1.19557	0.71402	1.73883	0.91595	1.83985	0.9096	1.30445	0.85994	1.37976	0.55033	1.04307	3.41628	2.52239	0.58443	0.95983	1.08752	1.05328	0.95111	0.80105	3.57811	0.84101
3414	N2,N2-dimethylguanosine	Nucleotide	Purine Metabolism, Guanine containing	35137	LC/MS Pos Early	100001412	2210	312.13	2140-67-2	92919		HMDB04824	1.10793	1.01294	0.65688	1.13048	1.01992	0.73004	1.25956	1.73854	1.16942	0.99829	0.95711	1.21631	0.81698	0.78209	0.90998	1.2654	1.21959	1.18292	2.27604	1.19859	2.24614	1.43252	1.12302	0.83042	1.30439	0.58815	0.89105	2.19408	1.88624	0.60087	0.78087	0.91379	0.92979	1.06518	0.68183	2.91633	0.69937
378	N2,N5-diacetylornithine	Amino Acid	Urea cycle; Arginine and Proline Metabolism	43591	LC/MS Neg	100004575	1367	215.104	39825-23-5	10398396			1.87466	0.66165	0.84906	0.66972	2.32941	0.60735	3.12595	0.96285	1	1.3303	1.50982	1.73827	1.47149	1.01081	1.30853	1.04143	1.4837	4.25027	2.23107	0.13996	8.94848	2.31515	0.74401	0.41479	0.23451	0.25279	0.49241	0.49867	1.9745	2.33828	1.58475	1.47443	0.7738	0.63205	1.50274	0.83612	1.05504
92	N2-acetyllysine	Amino Acid	Lysine Metabolism	36751	LC/MS Polar	100001721	3372.6	187.109	1946-82-3	92907	C12989	HMDB00446	1.46331	0.4177	1.19664	0.29555	0.29555	1.19202	0.93398	1.63482	0.29555	0.29555	1.14024	1.80525	0.29555	1.81256	0.29555	1.31826	1.1314	1.48858	0.49079	0.50484	0.81888	0.56579	0.29555	0.29555	0.29555	0.29555	0.29555	0.29555	0.9935	0.64355	0.79088	0.40599	0.29555	0.29555	0.29555	0.29555	1.31579
4408	N4-acetyl-5-hydroxysulfamethoxazole*	Xenobiotics	Drug - Antibiotic	62107	LC/MS Neg	100020244	1745	310.05					0.00422	1.29206	0.00422	0.00422	1.58498	0.00422	0.00422	5.16252	0.00422	1.1169	0.00422	1.90301	0.14861	0.12756	0.07377	0.49363	2.28408	2.06416	2.59785	0.00422	1.00033	1.10169	0.00422	0.00422	0.00422	0.00422	0.00422	0.00422	2.65788	0.00422	0.00422	0.00422	0.00422	0.85121	0.00422	0.9479	0.00422
3473	N4-acetylcytidine	Nucleotide	Pyrimidine Metabolism, Cytidine containing	35130	LC/MS Pos Early	100001413	1580	286.103	3768-18-1	107461		HMDB05923	2.05067	2.2966	1.29474	1.36491	2.21001	0.98745	0.75607	2.37032	1.14453	1.69487	0.58194	1.56691	0.85756	0.52036	1.01521	1.36505	1.29167	1.32103	1.18741	0.78423	1.39436	2.35697	1.53504	1.8263	1.11186	1.19725	1.06178	3.56171	2.49161	1.17563	0.78595	0.69753	0.66403	0.98376	0.98427	3.19409	2.17591
4409	N4-acetylsulfamethoxazole*	Xenobiotics	Drug - Antibiotic	62106	LC/MS Neg	100020243	2489	294.055		65280	C13061,D01601	HMDB13854	0.00049	0.85693	0.00038	0.00022	1.31189	0.00022	0.00022	1.38935	0.00022	1.53207	0.00022	1.27551	0.03862	0.18395	0.0937	0.42875	2.45423	1.09215	3.89682	0.02219	1.04244	2.70562	0.00153	0.00025	0.00022	0.00022	0.00045	0.00022	0.56737	0.00022	0.00052	0.00022	0.00022	1.49212	0.00022	1.20117	0.0009
98	N6,N6,N6-trimethyllysine	Amino Acid	Lysine Metabolism	1498	LC/MS Pos Early	189	2825	189.16	23284-33-5	440120	C03793	HMDB01325	1.60404	0.90919	1.32897	0.94371	1.24086	0.99423	7.565	0.56061	0.79621	0.53838	1.12295	0.47521	0.53177	0.66201	0.61686	0.48425	0.93179	0.63929	1.36601	0.93678	1.14362	1.47507	0.57835	0.7877	0.65984	0.81286	1.31963	1.03138	1.24146	1.34646	3.43285	1.64262	0.71847	0.68455	0.72399	0.90978	1.02506
93	N6-acetyllysine	Amino Acid	Lysine Metabolism	36752	LC/MS Neg	100001734	1059	187.109	692-04-6	92832	C02727	HMDB00206	1.48125	1.15454	1.12303	0.7677	0.99054	0.83279	0.68761	1.22014	1.3019	0.68457	1.06429	0.59303	1.13305	0.78236	0.85207	0.77392	0.53497	1.50072	1.11662	1.15686	1.76892	1.17559	0.67178	0.89772	0.77299	1.10793	0.88223	0.79826	1.0558	1.49225	1.08606	1.049	0.58254	0.51125	1.2877	1.37926	0.73204
3388	N6-carbamoylthreonyladenosine	Nucleotide	Purine Metabolism, Adenine containing	35157	LC/MS Neg	100001415	2164	411.127	24719-82-2	161466		HMDB41623	1.2433	0.85013	0.84199	1.07892	2.41421	0.70162	1.82618	1.68863	1	1.63507	2.03884	0.37773	1.34612	0.70721	0.58416	0.71295	0.81727	0.7109	2.98702	0.74653	2.67755	1.89896	1.611	0.90942	1.4243	0.64342	1.03548	1.67461	1.17109	0.90209	1.19474	1.33238	0.24487	0.66128	0.62353	2.41084	0.24487
70	N-acetyl-1-methylhistidine*	Amino Acid	Histidine Metabolism	43255	LC/MS Pos Early	100004299	2100	212.103		193270			3.3084	1.71439	0.20143	0.42878	0.88361	0.48043	0.85911	1.17033	0.25176	0.24859	2.89101	2.74433	0.20143	1.18471	0.36373	0.61298	1.67524	0.49901	1.89433	0.20143	4.45151	1.44159	0.99036	0.20143	0.20143	0.20143	0.35951	0.4577	1.78892	0.20143	2.87405	1.10682	0.20143	0.52408	0.20143	0.20143	0.79236
1370	N-acetyl-2-aminooctanoate*	Lipid	Fatty Acid, Amino	62059	LC/MS Neg	100020204	3943	200.129		95555		HMDB59745	4.64378	0.99123	1.0247	0.37424	1.22703	0.32788	2.26499	4.8045	1.3949	1.40604	0.80285	3.08982	0.68068	1.3682	0.90261	1.64276	3.32165	11.4695	1.70808	0.64012	2.13569	0.39299	0.97239	0.06625	0.23127	0.15092	0.21467	0.5766	2.60666	0.99701	1.09958	1.44822	0.20401	0.4794	2.09428	0.27307	1.07628
69	N-acetyl-3-methylhistidine*	Amino Acid	Histidine Metabolism	43256	LC/MS Neg	100002204	1360	210.088	37841-04-6	193270			1.25485	0.79551	0.7622	0.29815	0.21498	0.63329	0.21498	0.73745	1.28587	0.21498	1.61395	0.21498	0.21498	0.75233	0.21498	0.21498	0.85486	0.21498	0.76617	0.21498	2.3384	1.01853	0.21498	0.21498	0.21498	0.95563	0.21498	0.21498	0.99107	0.21498	2.3611	0.94634	0.21498	0.21498	0.39358	0.21498	0.21498
30	N-acetylalanine	Amino Acid	Alanine and Aspartate Metabolism	1585	LC/MS Polar	1110	1564.8	130.051	97-69-8	88064	C02847	HMDB00766	1.12571	1.0417	0.68677	1.04373	0.92946	0.83467	0.90367	1.43574	1.06346	0.90966	0.93609	1.21325	1.01338	1.21677	0.996	1.83432	1.33262	2.14464	1.76898	1.01828	2.19673	1.07565	1.0221	1.01301	1.01777	0.99987	0.92119	1.44404	1.56277	0.72546	1.16584	0.89147	0.89916	0.94565	0.89162	1.57056	0.72659
3889	N-acetylalliin	Xenobiotics	Food Component/Plant	45404	LC/MS Pos Early	100005367	1348	220.064					2.53488	0.24993	0.66975	5.53549	1.38155	1.85779	0.37848	0.67902	3.89054	0.30938	0.79402	0.13948	1.24543	0.7019	0.13989	0.58254	3.02739	2.02112	0.18992	0.13948	0.45475	0.13948	0.13948	0.13948	0.13948	0.42621	0.13948	1.38039	10.7675	12.2308	0.51973	0.891	1.98072	0.91299	0.13948	0.13948	1.15311
373	N-acetylarginine	Amino Acid	Urea cycle; Arginine and Proline Metabolism	33953	LC/MS Pos Early	100001266	2245	217.13	155-84-0	67427	C02562	HMDB04620	1.72914	0.98907	2.47053	0.4106	0.87157	4.00965	1.82439	1.81235	0.49484	0.89772	1.32673	3.92191	0.59804	0.8636	0.54061	0.92919	1.53514	2.32632	1.39686	0.92394	1.29877	1.77676	1.05607	0.20291	0.30081	0.50086	0.52821	0.7761	1.04889	2.73034	2.26323	1.27774	0.41485	1.24342	0.84047	0.34786	2.50669
35	N-acetylaspartate (NAA)	Amino Acid	Alanine and Aspartate Metabolism	22185	LC/MS Polar	100000787	3143	174.041	997-55-7;997-55-7	65065	C01042	HMDB00812	4.4578	2.17672	0.39208	0.12066	0.05263	0.26703	0.1347	7.74762	0.53737	0.65413	0.05263	5.33072	1.03243	0.10002	0.79301	1.07924	0.13904	1.06462	0.13749	8.18289	0.15857	16.6865	0.18658	6.82413	0.86992	5.87485	1.15895	0.52502	3.89803	0.05263	6.05923	0.09954	0.16115	0.07817	4.31639	6.01226	1.57327
52	N-acetyl-aspartyl-glutamate (NAAG)	Amino Acid	Glutamate Metabolism	35665	LC/MS Pos Early	100001612	1035	305.098	3106-85-2	5255	C12270	HMDB01067	0.60612	0.7954	0.33933	0.33933	0.33933	0.90891	0.55665	0.33933	0.58355	0.33933	0.33933	0.56911	0.33933	1.29651	0.33933	0.50493	1.43674	0.56484	0.33933	1.15451	0.33933	1.58791	0.33933	1.23037	1.7757	0.93251	0.81133	1.79891	0.79317	0.78901	0.82062	0.33933	0.73405	0.68153	0.93829	1.14337	0.33933
3460	N-acetyl-beta-alanine	Nucleotide	Pyrimidine Metabolism, Uracil containing	37432	LC/MS Neg	100002102	773	130.051	3025-95-4	76406	C01073		0.6838	0.81812	0.71369	1.19386	1.0851	0.88462	1.70446	1.78949	1.02875	1.10903	1.55081	1.00848	1.47762	0.70188	1.1841	0.78186	0.89234	0.86199	3.12135	1.30144	2.65451	1.42055	1.20417	1.10121	2.1263	1.22985	2.21269	2.17687	1.32812	0.86275	0.62603	0.91598	0.66863	0.49878	0.90873	2.45973	0.95669
79	N-acetylcarnosine	Amino Acid	Histidine Metabolism	43488	LC/MS Neg	100004046	1235	267.11	56353-15-2	9903482		HMDB12881	1.55249	1.51587	1.23102	0.86966	0.65892	1.07087	1.01476	0.43753	1.4485	0.70667	1.47137	0.48374	0.88253	1.43292	0.8288	0.45694	1.34266	0.94633	0.25009	1.00216	0.62039	1.48675	0.32132	0.74246	0.50256	1.27759	0.55234	0.37917	1.424	2.20851	2.01533	1.4929	1.24491	0.58426	0.69818	0.55281	1.98008
374	N-acetylcitrulline	Amino Acid	Urea cycle; Arginine and Proline Metabolism	48434	LC/MS Neg	100001577	940	216.099	33965-42-3	656979	C15532	HMDB00856	4.01207	1.66294	0.77997	0.14631	1.00233	0.83067	2.53763	6.49017	0.21412	0.14631	3.06755	5.42413	0.72341	1.31399	1.01972	2.83274	2.21489	8.84607	3.88357	0.61838	11.1837	1.26226	0.91393	0.14631	0.14631	0.16772	0.64196	0.81248	1.45436	1.88726	3.15383	0.75717	0.14631	0.70149	1.0373	0.3845	0.5663
1105	N-acetylglucosamine/N-acetylgalactosamine	Carbohydrate	Aminosugar Metabolism	46539	LC/MS Pos Early	100006435	715	222.097		24139		HMDB00215	1.10059	1.1391	0.47354	0.19777	0.64247	0.27302	0.41657	1.08726	0.19777	0.93984	0.85143	0.99143	0.7916	0.23314	0.70733	0.72104	0.19777	0.80342	1.83124	0.75786	1.43157	0.54613	0.89031	0.81241	1.28902	0.19777	0.86314	1.46668	2.65478	0.19777	0.72557	0.19777	0.19777	0.19777	0.19777	1.93263	0.19777
1102	N-acetylglucosaminylasparagine	Carbohydrate	Aminosugar Metabolism	48149	LC/MS Pos Early	1215	1212	336.14	2776-93-4	123826	C04540	HMDB00489	0.73126	0.55607	4.71259	0.77856	0.55607	1.26355	0.55607	0.55607	0.62593	0.89574	0.55607	0.82082	0.55607	0.84785	0.55607	0.55607	1.01671	0.55607	1.67962	0.80349	1.34206	1.53835	0.97092	1.05603	0.55607	1.69044	0.68382	0.97741	2.26277	1.36087	1.54939	0.55607	0.98281	0.61471	1.08098	1.32362	0.75784
44	N-acetylglutamate	Amino Acid	Glutamate Metabolism	15720	LC/MS Polar	100000282	3106	188.056	5817-08-03	70914	C00624	HMDB01138	1.03271	0.59072	0.09786	0.5045	0.09786	1.03947	0.66768	1.39442	0.19849	0.09786	0.85573	2.07222	1.37728	0.97149	1.60416	4.07019	0.6108	6.36464	0.4516	0.97986	1.53892	1.7325	0.09786	0.41418	0.09786	1.15004	0.09786	0.10036	0.91927	0.43531	1.24257	0.34372	0.71481	0.09786	0.8585	3.46371	0.09786
45	N-acetylglutamine	Amino Acid	Glutamate Metabolism	33943	LC/MS Polar	100001253	2140	187.072	2490-97-3	182230	C02716	HMDB06029	2.4857	1.15443	0.49032	0.54318	0.4395	0.64378	0.92322	3.25217	0.47168	0.40829	1.03641	3.84682	0.71152	1.62033	0.64455	4.12718	2.22582	7.23677	1.32413	1.9318	4.11329	1.91014	0.87825	0.59952	0.38567	0.59942	0.64562	1.38116	3.16832	0.68006	1.3008	0.75259	0.34845	0.46376	0.77601	1.91778	0.95903
2	N-acetylglycine	Amino Acid	Glycine, Serine and Threonine Metabolism	27710	LC/MS Pos Early	100001006	826	118.05	543-24-8	10972		HMDB00532	1.53371	1.18218	1.0114	1.23615	0.81804	1.25444	0.64463	1.41294	0.82921	0.85322	0.55429	1.20586	1.65355	2.35831	1.28989	1.51823	0.97393	1.67244	0.84093	1.26699	0.93007	1.45566	0.88413	1.51328	0.56564	0.73154	0.9497	1.11082	1.75782	0.91976	1.85502	2.0349	1.75153	0.99362	0.81034	0.69699	0.98699
68	N-acetylhistidine	Amino Acid	Histidine Metabolism	33946	LC/MS Pos Early	100001293	2065	198.087	39145-52-3	75619	C02997	HMDB32055	1.57219	0.52324	0.4462	0.72243	1.03853	0.81029	1.40309	1.34892	2.10823	0.79435	1.86065	2.23186	0.76839	1.12364	0.45412	1.42069	1.18804	2.44451	26.5689	0.26433	3.69243	1.28511	0.4064	0.26433	0.62347	0.95918	1.20112	1.61893	1.02638	1.0276	0.99117	1.46414	0.26433	0.64993	0.99953	0.39102	1.00047
291	N-acetylisoleucine	Amino Acid	Leucine, Isoleucine and Valine Metabolism	33967	LC/MS Neg	100001276	2325	172.098	3077-46-1	2802421		HMDB61684	1.30924	0.93181	0.78344	0.34313	1.25451	0.92834	0.55605	1.18775	0.34313	1.15471	0.62443	1.02887	0.96159	1.48367	1.15407	2.07549	1.3617	3.50822	1.57266	0.42235	3.60758	0.9024	0.76494	0.34313	0.62072	0.34313	0.34313	1.49935	2.35896	1.14656	0.8533	0.79342	0.34313	0.34313	0.7558	2.29934	0.7115
402	N-acetyl-isoputreanine*	Amino Acid	Polyamine Metabolism	62309	LC/MS Pos Early	100020487	2305	203.139					1.55075	1.95815	1.83515	0.29239	0.32648	1.70016	2.5043	0.3328	0.22961	0.41987	1.15164	0.33594	0.14167	0.88807	0.06383	0.79348	1.34513	1.16288	3.55726	1.01319	2.47791	1.53258	0.37949	1.1036	1.05561	1.40745	0.83687	2.6342	1.13347	1.72064	1.15862	1.46722	0.95687	1.25078	0.70084	2.3518	2.53591
256	N-acetylleucine	Amino Acid	Leucine, Isoleucine and Valine Metabolism	1587	LC/MS Neg	1082	2400	172.098	1188-21-2	70912	C02710	HMDB11756	2.19672	1.54958	0.65985	0.46941	0.79739	0.54329	0.75074	1.62464	0.62237	0.73096	0.97984	0.94388	0.76576	1.47962	1.16436	1.70258	1.31895	7.28012	1.21247	1	1.87599	1.50613	1.14758	0.3518	0.6293	0.60315	0.70069	1.0221	1.38977	1.57223	1.64617	1.26609	0.73468	0.47741	0.87981	2.1781	0.97967
322	N-acetylmethionine	Amino Acid	Methionine, Cysteine, SAM and Taurine Metabolism	1589	LC/MS Neg	1083	1787	190.054	65-82-7	448580	C02712	HMDB11745	2.70482	3.27017	0.50715	0.90408	1.34826	0.43893	0.26535	2.6592	1.31665	1.08994	1.40791	0.65501	1.19216	2.49333	1.27077	4.78044	1.77573	9.83568	1.83917	2.42976	0.73899	1.55771	1.70193	0.78414	3.08023	0.74531	1.12195	1.97885	2.3696	0.80444	1.56649	1.39357	0.75483	0.47874	1.1586	1.8339	0.35904
1091	N-acetylneuraminate	Carbohydrate	Aminosugar Metabolism	32377	LC/MS Pos Early	1162	660	310.113	131-48-6	439197	C00270	HMDB00230	1.25756	1.62464	0.68505	1.03207	1.00365	0.55508	0.82867	0.96129	0.81682	1	1.07538	1.28159	0.84133	0.63999	0.64867	1.00183	1.04656	0.94754	1.68188	0.90551	1.55904	0.70545	0.76338	1.76813	1.20359	1.4558	1.27585	1.20072	2.34261	0.47769	1.01943	0.73614	0.71107	0.51689	1.04112	2.01207	1.06361
117	N-acetylphenylalanine	Amino Acid	Phenylalanine Metabolism	33950	LC/MS Neg	100001256	2597	206.082	2018-61-3	74839	C03519	HMDB00512	2.77446	3.39262	1.11643	0.38168	0.67913	1.04938	0.86723	1.43285	0.69967	0.75234	0.82326	0.85308	0.84119	1.14952	0.98058	0.67019	1.27028	2.37349	4.10382	0.94474	3.86357	1.28919	1.93888	0.3638	0.92997	0.32682	0.66156	2.15479	1.03599	1.56636	1.90072	0.61884	0.50185	0.43046	0.64413	3.41653	2.3388
412	N-acetylputrescine	Amino Acid	Polyamine Metabolism	37496	LC/MS Pos Early	192	2230	131.118	18233-70-0	122356	C02714	HMDB02064	0.51479	0.56924	0.70794	1.0819	1.25599	0.92153	1.11504	1.64127	3.11974	1.70616	1.81867	1.06381	1.30841	0.54941	1.88446	0.86495	1.1268	1.39896	2.15713	0.63303	2.21177	0.83334	0.59229	0.38491	1.29366	0.78569	1.34813	2.1951	0.9703	0.81359	0.54853	1	1.31017	0.77996	1.05245	2.74132	0.64126
10	N-acetylserine	Amino Acid	Glycine, Serine and Threonine Metabolism	37076	LC/MS Polar	100001851	2000	146.046	97-14-3	65249		HMDB02931	1.42315	1.14131	0.63054	0.99284	1.23163	0.80159	0.90294	1.47218	0.97707	1.06875	0.9073	1.07978	0.88775	1.30683	0.82222	2.04737	1.15163	2.2291	2.1299	1.01279	2.82354	0.94334	1.1438	1.01762	1.55507	0.98337	1	1.57897	1.74876	0.77688	1.14066	0.87996	0.74752	0.78275	0.79731	1.51168	0.87962
352	N-acetyltaurine	Amino Acid	Methionine, Cysteine, SAM and Taurine Metabolism	48187	LC/MS Neg	100005466	800	166.018		159864			2.42973	2.08472	1.42268	1.51813	1.12172	0.37504	0.58889	2.67009	1.98069	0.5732	1.35003	0.95589	1.44633	0.59219	1.1585	0.52264	1	1.20509	1.6252	1.31361	6.69389	1.79145	0.43537	1.09375	0.87357	0.80395	1.48596	1.21839	1.85935	0.94536	0.78838	1.17376	0.74364	0.46253	1.08607	1.64728	0.42977
17	N-acetylthreonine	Amino Acid	Glycine, Serine and Threonine Metabolism	33939	LC/MS Neg	100001274	821.6	160.062	17093-74-2	152204			1.54471	1.53449	0.92887	0.84652	1.38079	0.61446	0.7079	1.48312	1.068	0.97578	1.34298	0.70047	1.09788	1.27613	0.86273	1.02294	0.8508	2.19424	2.05481	0.85791	3.43415	1.34196	0.67337	0.97663	0.89778	0.90327	1.26956	1	1.86561	1.36925	0.91249	1.3127	0.6922	0.68547	1.06438	1.34445	0.79276
207	N-acetyltryptophan	Amino Acid	Tryptophan Metabolism	33959	LC/MS Neg	100001254	2630	245.093	1218-34-4	700653	C03137	HMDB13713	2.70305	1.42769	0.74057	0.46656	0.73179	0.44545	0.64232	0.14386	1.01118	0.68044	0.58238	0.30492	1.06979	0.72981	1.41421	0.30832	1.64083	1.80048	1.28183	0.49569	1.13472	0.85801	0.14386	0.14386	0.31128	0.15138	0.72944	0.48796	0.60584	0.88536	2.91498	0.5988	0.83828	0.27546	0.28129	0.65943	1.16389
133	N-acetyltyrosine	Amino Acid	Tyrosine Metabolism	32390	LC/MS Neg	100001104	1680	222.077	537-55-3	68310		HMDB00866	2.8905	1.47017	0.94143	0.31749	0.74212	0.60758	0.70036	0.96488	0.68957	0.72418	0.85732	1.2408	1.22102	0.23647	0.88051	0.63087	0.7594	2.14272	1.71636	1.51105	1.98526	1.47071	0.80664	0.31526	0.58672	0.6575	1.15104	1.12588	1.00215	0.89908	1.14626	0.76927	0.23647	0.23647	0.49569	0.85788	1.83055
310	N-acetylvaline	Amino Acid	Leucine, Isoleucine and Valine Metabolism	1591	LC/MS Neg	1084	1704	158.082	96-81-1	66789		HMDB11757	1.52408	1.34965	0.83221	0.66437	0.82757	0.57395	0.77695	1.07862	0.81314	0.68776	1.0394	0.68755	1.00547	1.16129	0.95884	1.29996	0.88262	2.38589	1.47322	0.97042	2.05401	1.03646	1.12064	0.72874	1.2132	0.77397	1.03552	1.36243	1.77056	0.78485	2.43086	1.10174	0.72789	0.64231	1.30473	2.12582	0.59627
4301	naproxen	Xenobiotics	Drug - Analgesics, Anesthetics	12122	LC/MS Neg	1384	4155	229.087	22204-53-1	156391	C01517	HMDB01923	0.04131	0.04131	0.04131	0.04131	0.04131	0.04131	0.04131	5.4624	0.04131	0.04131	0.04131	0.04131	0.04131	0.04131	0.04131	0.04131	0.04131	0.04131	0.04131	0.04131	0.04131	0.04131	0.04131	0.04131	0.04131	0.04131	0.04131	0.04131	0.04131	0.04131	0.04131	0.04131	0.04131	0.04131	0.04131	0.04131	0.04131
2383	N-behenoyl-sphingadienine (d18:2/22:0)*	Lipid	Sphingolipid Metabolism	57372	LC/MS Pos Late	100015624	3911	620.598					0.73758	0.70144	2.07993	1.2575	0.91671	1.51157	0.65425	0.65851	1.62843	0.96716	0.55032	0.92892	0.56638	0.50201	0.64907	0.46946	0.52172	0.54085	0.70705	0.95964	0.49681	1.14871	1.06991	0.92802	0.68202	0.31754	1.33446	1.50037	1.32387	1.36947	0.71999	0.63503	1.79446	1.55576	0.52954	1.20111	1.73742
376	N-delta-acetylornithine	Amino Acid	Urea cycle; Arginine and Proline Metabolism	43249	LC/MS Neg	100004523	858	173.093		9920500			0.86812	0.57269	0.50267	1.87662	2.27275	0.64262	1.70975	0.3494	2.29777	1.57857	1.29861	0.53508	1.20136	0.32509	1.01163	0.67221	0.31407	1.01592	0.86318	0.0642	2.61444	1.19379	0.28058	1.88987	0.82954	1.30995	1.06966	0.26751	1.1069	2.63706	0.52807	0.92783	2.19026	0.82703	1.18492	1.08432	0.96947
1460	nervonoylcarnitine (C24:1)*	Lipid	Fatty Acid Metabolism(Acyl Carnitine)	57531	LC/MS Pos Late	100015846	1602	510.452					0.61812	0.63203	0.30815	1.2065	0.30815	0.8223	1.97945	0.43108	0.30815	0.30815	0.30815	0.30815	0.60276	1.21106	0.30815	1.01453	0.30815	1.05541	0.55629	1.41104	0.45073	0.68721	2.2964	1.45042	1.33776	0.30815	1.20142	1.12007	1.59194	0.86728	0.30815	0.76085	1.00751	0.62507	0.38167	1.41809	0.30815
4328	N-ethylglycinexylidide	Xenobiotics	Drug - Analgesics, Anesthetics	33080	LC/MS Pos Early	100001539	3209	207.149	7728-40-7	24415	C16561	HMDB60656	0.03764	0.03764	0.03764	0.03764	0.03764	0.03764	0.03764	0.03764	0.03764	0.03764	0.03764	0.03764	0.03764	0.03764	0.03764	0.03764	0.03764	0.03764	0.03764	0.03764	0.03764	0.03764	0.03764	0.03764	0.03764	0.03764	0.03764	6.75049	0.03764	0.03764	0.03764	0.03764	0.03764	0.03764	0.03764	0.03764	0.03764
223	N-formylanthranilic acid	Amino Acid	Tryptophan Metabolism	43549	LC/MS Neg	100004561	2150	164.035	3342-77-6	101399	C05653	HMDB04089	2.00742	2.63254	1	0.98754	2.71437	0.41335	2.20211	1.57682	2.45043	1.24876	2.35864	0.28166	1.5989	1.29881	1.7746	2.04454	1.38386	2.14543	1.53512	1.15356	1.30505	1.19407	4.42312	0.37362	1.47317	0.26469	2.17492	0.90276	1.78489	0.26469	1.56415	0.75477	0.60535	0.42304	0.71798	2.71479	0.63959
323	N-formylmethionine	Amino Acid	Methionine, Cysteine, SAM and Taurine Metabolism	2829	LC/MS Neg	194	1543.8	176.039	4289-98-9	439750	C03145	HMDB01015	1.25519	1.15382	0.72839	0.82124	1.04624	0.62617	0.90936	1.79138	1.25326	1.01635	0.99972	0.92259	1.22285	1.64949	1.2663	1.55079	1.25851	2.41296	1.54684	1.34025	1.96715	1.25465	0.86285	0.72935	0.85643	0.9873	0.78056	0.8803	1.78673	0.85814	0.98205	1.15387	0.8071	0.63308	1.12574	2.17204	0.71897
186	N-formylphenylalanine	Amino Acid	Tyrosine Metabolism	48433	LC/MS Neg	100006056	2360	192.067	13200-85-6	759256			1.38679	1.11453	0.93728	0.69659	0.93625	0.53236	1.31928	1.62164	1.20443	0.8158	1.09783	0.51354	0.67335	0.2936	0.3705	0.61178	0.2936	1.92436	2.29789	0.85264	1.08295	1.01488	1.05609	0.68803	0.9418	0.9562	0.8908	0.47883	1.00022	1.33428	0.2936	1.07002	0.2936	0.2936	1.06224	3.82394	2.33466
3511	nicotinamide	Cofactors and Vitamins	Nicotinate and Nicotinamide Metabolism	594	LC/MS Pos Early	432	1942	123.055	98-92-0	936	C00153	HMDB01406	1.00044	1.46148	1.23631	1.63695	1.35628	1.13034	1.74397	1.00816	1.0778	1.33679	1.06294	2.07478	1.12072	1.32576	2.02067	1.85687	2.1284	1.81098	1.16507	1.12121	0.87131	1.16427	1.4133	2.12371	1.50367	1.31065	1.33191	0.81306	2.18049	0.83945	0.67117	0.92624	1.2788	0.90759	1.03085	1.76675	1.05837
3529	nicotinurate	Cofactors and Vitamins	Nicotinate and Nicotinamide Metabolism	35121	LC/MS Pos Early	100001455	2040	181.061	583-08-4	68499	C05380	HMDB03269	0.0875	0.0875	0.0875	0.42559	1.60428	0.0875	0.0875	0.0875	0.65864	0.53454	0.0875	0.0875	0.46518	0.0875	3.0201	0.0875	0.0875	0.0875	0.0875	0.0875	0.0875	0.0875	0.0875	0.0875	1.68347	0.0875	0.34456	0.11664	2.10702	0.0875	0.0875	0.0875	0.0875	0.0875	0.0875	0.14639	0.0875
31	N-methylalanine	Amino Acid	Alanine and Aspartate Metabolism	37069	LC/MS Pos Early	100001823	1536	104.071	600-21-5	5288725	C02721	HMDB01906	0.8199	0.18501	0.76087	0.18501	2.08954	0.64568	0.53107	39.5434	0.18501	0.18501	2.54047	0.68655	6.10824	3.6487	0.26205	2.64268	0.92855	0.26387	7.65821	0.4178	1.91484	0.77637	4.27013	23.1892	0.6033	7.12729	0.56885	92.85	58.3306	0.91308	0.59564	0.18501	0.18501	0.88865	0.79559	0.18501	7.02726
380	N-methylhydroxyproline**	Amino Acid	Urea cycle; Arginine and Proline Metabolism	62068	LC/MS Pos Early	100020215	1145	146.081					0.42312	1.17707	0.1489	0.23088	2.27363	0.29694	0.665	0.436	0.1489	2.59559	5.08172	0.28472	0.20446	0.38454	3.37348	3.27299	0.1489	3.86655	1.80823	0.1489	7.58607	0.7547	0.69368	0.95644	0.80515	3.34722	1.61205	0.1489	0.1489	1.34729	0.67129	0.39536	0.1489	0.1489	3.39551	0.43944	1.79264
4265	N-methylpipecolate	Xenobiotics	Bacterial/Fungal	47101	LC/MS Pos Early	100005383	1932	144.102	41447-17-0	11286529			0.86783	0.98149	2.29045	5.12727	1.40273	2.59656	0.90513	0.92076	3.89551	1.26449	1.08865	0.80965	0.98019	0.35476	0.70569	0.94777	0.61534	1.15276	1.08109	1.27305	1.09339	5.21834	0.501	1.00883	1.09385	1.13683	0.96266	1.98097	2.15223	2.61198	0.33718	0.65391	3.59738	1.09296	0.52531	3.11752	0.3495
386	N-methylproline	Amino Acid	Urea cycle; Arginine and Proline Metabolism	37431	LC/MS Pos Early	100001956	1335	130.086	475-11-6	557			0.94978	2.24031	0.26785	0.13997	3.06189	0.78687	1.7961	0.58579	0.21735	2.97109	8.19629	0.21886	0.20577	0.38795	5.0975	8.18684	0.44039	7.04014	13.6661	0.09569	13.9148	0.79674	2.01407	1.48776	1.15836	6.93208	2.17481	0.14097	0.24804	9.63154	0.77955	0.64041	0.12893	0.11493	12.895	2.00236	8.4784
1675	N-oleoylserine	Lipid	Endocannabinoid	57664	LC/MS Neg	100015641	5600	368.281					0.82355	0.68875	0.73783	0.98562	0.71336	0.64937	1.47897	0.94982	0.32318	0.82428	0.68161	1.25676	1.35302	1.22071	0.7224	0.7798	0.44222	1.86261	0.97985	0.91292	0.58918	1.36744	1.19587	1.6047	0.32318	0.52477	1.97565	1.29618	1.06651	0.66646	1.6193	1.43121	0.95518	0.32318	0.92917	2.59021	1.1107
1658	N-oleoyltaurine	Lipid	Endocannabinoid	39732	LC/MS Neg	100003119	5610	388.253	52514-04-2	6437033			0.64157	0.69497	1.06803	1.21149	0.23208	0.52312	2.05482	1.79827	0.23208	0.60157	0.70355	1.14444	1.37693	1.35021	1.00238	2.56374	0.23208	2.98436	1.3725	0.85958	0.63831	1.62228	0.85841	2.61628	0.23208	0.42384	1.78561	0.90586	1.30187	0.81058	1.12052	1.6677	0.80356	1.54692	0.81709	5.41157	1.44482
1183	nonadecanoate (19:0)	Lipid	Long Chain Fatty Acid	1356	LC/MS Neg	892	6068	297.28	646-30-0	12591	C16535	HMDB00772	0.39735	0.47102	0.7895	1.36061	0.44597	0.86332	0.70228	0.70563	0.81885	0.71594	0.76742	0.68159	1.09713	0.90067	0.56349	1.30362	0.63894	1.17162	1.26019	1.28227	0.63353	0.94873	1.13262	1.17466	0.43795	0.63532	2.44782	2.24825	0.5885	1.18163	1.58506	1.72156	1.20714	1.33589	0.52488	1.73549	0.459
1402	N-palmitoylglycine	Lipid	Fatty Acid Metabolism(Acyl Glycine)	42092	LC/MS Neg	100003686	5580	312.254	2441-41-0	151008		HMDB13034	1	1.17822	0.92874	1.63585	0.63912	0.81846	0.55535	1.85692	0.82051	0.69452	0.89682	1.17796	1.52134	1.07049	1.01665	0.95623	0.73361	1.02672	0.73639	0.90204	0.66425	1.57819	0.9013	2.12319	0.30834	0.85337	2.89881	2.60152	1.26738	1.06507	1.78435	1.56827	1.58653	1.40676	0.7703	1.35075	1.62144
2434	N-palmitoyl-heptadecasphingosine (d17:1/16:0)*	Lipid	Sphingolipid Metabolism	57430	LC/MS Pos Late	100015731	2645	524.504					0.71602	0.47683	0.69415	1.39657	0.47683	0.57403	1.61707	0.76171	0.47683	0.47683	0.63634	0.47683	0.47683	0.47683	1.01443	0.81873	0.47683	0.47683	1.00943	1.10523	0.47683	0.6356	0.71231	0.91842	1.12001	0.90007	1.69549	1.4197	1.70603	0.47683	0.47683	0.47683	0.89144	0.47683	0.47683	2.631	1.05697
1677	N-palmitoylserine	Lipid	Endocannabinoid	57659	LC/MS Neg	100015640	5557	342.265	58725-46-5;474943-14-1	6453686			0.69294	0.59199	0.79377	1.3612	0.53295	0.47145	1.30381	1.1791	0.51748	0.78175	0.88557	0.7701	1.58947	1.21968	0.76562	0.35534	0.94824	1.62612	1.29992	0.35534	0.41642	1.34087	0.35534	1.23594	0.35534	0.54092	0.35534	0.35534	1.04313	1.2605	1.08057	0.35534	0.35534	0.35534	0.87895	0.35534	0.72166
2382	N-palmitoyl-sphingadienine (d18:2/16:0)*	Lipid	Sphingolipid Metabolism	57416	LC/MS Pos Late	100015609	2490	536.504					0.61547	0.57653	1.10812	1.90565	0.66327	0.85052	1.1887	0.74006	1.69992	0.70444	0.96873	0.69716	0.80494	0.54637	0.82875	0.62497	0.63351	0.583	0.65922	1.25064	0.52337	1.16913	1.87613	0.81993	0.81833	0.79181	1.60655	1.991	1.47137	1.12121	0.75999	0.75226	1.85519	1.67158	0.5125	2.12341	1.43274
2381	N-palmitoyl-sphinganine (d18:0/16:0)	Lipid	Sphingolipid Metabolism	52604	LC/MS Pos Late	100009028	3090	540.535	5966-29-0	5283572		HMDB11760	0.90253	0.57329	0.8497	1.55243	0.79483	1.04535	4.50877	0.99735	0.85405	0.73428	1.29868	0.79965	0.57302	0.6276	0.56092	2.18525	0.43493	0.86419	1.00708	1.69218	0.8336	1.23856	4.29791	1.12117	1.70308	0.66292	1.20258	3.93306	2.54431	0.99313	0.20952	0.55196	0.93349	1.06344	0.79885	2.94413	1.27318
2479	N-palmitoyl-sphingosine (d18:1/16:0)	Lipid	Ceramides	44877	LC/MS Pos Late	1518	2893	538.519	24696-26-2	5283564		HMDB04949	0.79349	0.93632	1.07975	2.43101	0.8824	1.09446	2.21432	1.07095	1.85177	0.84431	0.93024	0.8676	0.80337	0.65885	0.87357	1.13012	0.67027	0.65255	1.23474	1.37197	0.92282	1.02434	2.67753	1.06162	1.88663	0.87282	1.89702	3.08267	2.3463	1.04221	0.65996	0.66831	1.49185	1.06476	0.61616	3.06137	1.43193
1676	N-stearoylserine*	Lipid	Endocannabinoid	61822	LC/MS Neg	100019957	5777	370.296					0.85954	0.48431	0.82151	1.28458	0.85645	0.36855	1.5779	0.86247	0.74971	0.79411	1.75704	1.17604	1.9008	0.74218	0.59371	0.93665	0.36855	1.45415	0.56592	0.89894	0.36855	1.68086	0.73997	1.08529	0.36855	0.54323	2.03987	1.16023	0.72519	0.69244	1.00597	0.74595	0.36855	0.36855	0.95249	0.36855	0.65115
2482	N-stearoyl-sphingadienine (d18:2/18:0)*	Lipid	Ceramides	57417	LC/MS Pos Late	100015632	2846	564.535					0.24678	0.67242	0.91548	2.17283	0.51265	0.77893	1.34654	0.69614	1.40333	0.24678	0.52249	0.24678	1.22996	0.27454	0.99596	0.24678	0.24678	0.24678	0.54956	0.45913	0.24678	0.24678	1.86347	0.24678	0.99313	0.24678	2.53127	2.28872	3.3791	1.30884	0.3693	0.35454	1.58227	1.34392	0.32599	2.75238	1.44649
2481	N-stearoyl-sphingosine (d18:1/18:0)*	Lipid	Ceramides	54979	LC/MS Pos Late	1547	3392	566.551	104404-17-3	5283565		HMDB04950	0.68031	1.34212	1.07733	2.66773	1.50984	0.9098	2.02056	1.41276	2.05693	0.62138	1.07668	0.79904	1.63477	0.41979	1.44652	0.66631	0.31636	0.52882	1.21821	1.3492	0.91351	0.93684	3.56197	1.13533	2.73904	0.849	3.4515	5.29481	7.75611	1.26696	0.36389	0.4722	1.28453	0.96684	0.92949	4.64145	1.59599
1659	N-stearoyltaurine	Lipid	Endocannabinoid	39730	LC/MS Neg	100003240	5782	390.268	63155-80-6	168274			0.79916	0.90404	0.82493	1.02777	0.39831	0.39831	0.39831	1.16628	0.39831	0.39831	0.39831	0.68838	0.76622	0.51555	0.53466	0.39831	0.39831	1.06302	0.96301	0.58044	0.39831	2.21956	0.39831	1.33612	0.39831	0.39831	1.74828	0.39831	1.23586	0.98323	0.83337	0.39831	0.39831	0.39831	0.63923	2.33175	0.39831
115	N-trimethyl 5-aminovalerate	Amino Acid	Lysine Metabolism	57687	LC/MS Pos Early	100015962	2186	160.133					0.76431	0.75066	0.73058	1.37333	1.38036	0.46082	0.62064	1.17987	1.0527	1.79667	0.80714	1.38617	0.88432	1.07568	1.10037	1.09308	0.65367	1.49308	1.32867	0.76802	1.299	0.57285	0.55209	0.58461	0.65617	0.76148	0.86931	0.38137	1.26821	1.40182	1.11026	0.81033	0.86324	2.21289	0.44019	0.96928	0.7286
3721	o-cresol sulfate	Xenobiotics	Benzoate Metabolism	36845	LC/MS Neg	100001806	2796	187.007		11615528			11.8336	5.74005	0.20121	0.31698	4.70717	0.42172	0.20121	2.019	0.53447	2.23346	0.20121	0.40092	0.91072	0.20121	0.64051	0.432	2.18333	1.1562	0.20121	0.20121	2.81703	0.31693	0.72714	0.20121	0.20121	1.38144	0.25717	0.20121	0.20121	0.30816	37.3721	0.20121	0.25382	0.52704	0.55432	0.20121	0.20121
1326	octadecadienedioate (C18:2-DC)*	Lipid	Fatty Acid, Dicarboxylate	61860	LC/MS Neg	100019982	4676	309.207					0.8726	2.08057	1.74506	0.58268	1.43323	0.81465	7.98457	1.75039	1.04754	0.45462	0.94468	3.88464	0.78242	2.33571	0.64741	2.209	0.59897	0.81786	0.58324	0.38184	0.8572	0.93448	0.7156	0.98453	0.753	1.65918	0.85086	0.50444	1.38811	1.26718	1.92562	3.27247	0.4018	0.37913	1.56207	2.91527	0.92531
1324	octadecanedioate (C18-DC)	Lipid	Fatty Acid, Dicarboxylate	36754	LC/MS Neg	100001615	5043	313.238	871-70-5	70095		HMDB00782	0.78244	1.9797	0.20374	0.59432	0.55474	0.61835	6.62747	1.53326	0.96033	0.20374	0.48793	4.71814	0.90618	1.90576	0.20374	6.68925	1.3055	2.24709	0.7197	0.56039	0.92793	0.79347	1.4651	1.88645	0.85045	0.732	1.82501	1.47627	0.85781	2.15468	2.95053	4.51817	1.10242	0.71988	0.8033	10.4835	0.57826
1442	octadecanedioylcarnitine (C18-DC)*	Lipid	Fatty Acid Metabolism(Acyl Carnitine)	61867	LC/MS Pos Late	100005998	1227	458.348	123233-50-1				1.04755	1.59287	0.64952	0.93956	1.27969	0.86199	26.9233	1.17286	1.81776	0.65779	0.39424	1.61303	0.81187	1.59073	0.44125	22.0811	2.20599	4.01945	0.87033	0.83472	0.93907	0.26932	1.14344	1.2814	0.71383	0.60629	0.6691	2.36237	1.5661	1.65658	1.54623	1.53528	0.85018	1.02705	0.6215	4.20223	0.88884
1325	octadecenedioate (C18:1-DC)*	Lipid	Fatty Acid, Dicarboxylate	61861	LC/MS Neg	100019978	4875	311.223					0.78553	1.50085	1.1234	0.6782	1.16675	0.69981	5.71904	1.4473	0.71368	0.58644	1.30789	3.43093	0.66096	1.93775	0.81447	2.15018	0.95345	2.9935	0.4842	0.37789	0.77835	0.74543	0.97489	1	0.54028	1.18796	0.93877	0.81745	1.28099	1.92103	1.54787	2.72899	0.54002	0.42736	0.69738	6.90161	0.88245
1443	octadecenedioylcarnitine (C18:1-DC)*	Lipid	Fatty Acid Metabolism(Acyl Carnitine)	61865	LC/MS Pos Late	100005996	1180	456.332	251981-06-3				0.61513	1.4799	0.9533	0.81778	1.04187	0.97561	32.0849	0.99918	1.13851	0.63289	0.6823	2.29408	0.72738	2.85446	0.6565	8.76374	1.23117	3.35779	0.99119	0.55467	1.1014	0.50638	1.4363	1.50804	0.61287	0.5384	0.85881	1.98726	1.26326	1.87747	1.705	2.95813	1.40516	1.08821	0.53274	7.87423	1.28769
1417	octanoylcarnitine (C8)	Lipid	Fatty Acid Metabolism(Acyl Carnitine)	33936	LC/MS Pos Late	100001247	950	288.217	3671-77-0	123701	C02838	HMDB00791	0.25689	0.43205	0.32519	1.55356	0.32003	0.20476	0.95377	1.12396	1.23803	0.40274	0.31462	0.77474	0.60788	2.76876	0.39556	1.06719	3.65272	1.23795	0.61733	1.09864	1.02148	0.22151	1.91998	1.94705	0.35698	0.24664	1.03402	2.30425	2.06271	0.54829	1.39969	1.01424	2.26709	3.8725	0.4279	2.95328	0.47695
4367	ofloxacin	Xenobiotics	Drug - Antibiotic	21320	LC/MS Neg	100000673	3600	360.137	82419-36-1	4583	C07321	HMDB01929	0.00115	0.00115	0.00115	0.00115	0.00115	0.00115	0.00115	0.00115	0.00115	0.00375	0.00115	0.00115	0.00115	0.00115	0.00115	0.00115	0.00115	0.00115	0.00115	0.00115	0.00115	0.00115	0.00115	0.00115	0.00115	0.00115	0.00115	0.00115	0.00115	0.00115	0.00115	0.00115	0.00115	0.00115	0.00115	0.00115	0.00115
1176	oleate/vaccenate (18:1)	Lipid	Long Chain Fatty Acid	52285	LC/MS Neg	100008930	5655	281.249					0.18269	0.14928	0.29102	1.94611	0.19544	0.3469	0.33672	0.81494	1.24762	0.15959	0.40891	0.73551	0.82225	0.9829	0.30441	2.68545	0.33994	2.14846	0.75872	2.41449	0.78313	0.40431	2.20365	1.95388	0.07168	0.1883	2.96318	3.68337	1.19033	0.85197	0.75393	3.30854	2.19424	2.4142	0.21375	4.32024	0.35243
2349	oleoyl-arachidonoyl-glycerol (18:1/20:4) [1]*	Lipid	Diacylglycerol	54960	LC/MS Pos Late	100010936	2907	660.556				HMDB07228	0.64721	0.77846	1.30727	1.22197	1.41927	1.27496	0.52211	0.86371	0.75489	2.31114	0.48896	0.76262	0.20768	1.24067	0.18256	1.0299	0.99585	0.96873	0.37911	2.32769	0.97466	1.38397	0.70416	0.59695	0.90806	0.77382	2.39894	1.18091	1.29236	0.87227	1.09405	0.18256	0.70073	0.98231	0.4736	1.05302	0.9576
2350	oleoyl-arachidonoyl-glycerol (18:1/20:4) [2]*	Lipid	Diacylglycerol	54961	LC/MS Pos Late	100010937	2990	660.556				HMDB07228	0.60546	0.77105	1.18135	0.93336	1.69113	1.20121	0.44509	1.02873	0.64473	2.65707	0.52748	0.78567	0.22263	1.22582	0.09372	1.02603	1.12311	0.83221	0.29817	2.06798	0.94155	1.57845	0.72759	0.71005	1.0245	0.73954	1.87703	1.51364	1.2016	1	1.32449	0.09372	0.98791	0.87655	0.54434	1.09713	1.09882
1432	oleoylcarnitine (C18:1)	Lipid	Fatty Acid Metabolism(Acyl Carnitine)	35160	LC/MS Pos Late	100001501	1423	426.358	38677-66-6	6441392		HMDB05065	0.59286	0.56832	1.05951	1.5983	1.04234	1.47594	1.5409	0.59345	1.39186	0.72031	0.7825	0.50331	0.84246	1.64111	0.92856	0.97721	1.2285	1.26547	0.87308	1.19592	0.49847	1.60986	1.76503	1.52605	0.95201	0.43441	2.7157	0.73049	1.31531	1.4106	0.95436	1.03372	1	1.14839	0.55427	0.92061	1.63141
1478	oleoylcholine	Lipid	Fatty Acid Metabolism (Acyl Choline)	53260	LC/MS Pos Late	100009331	1449	368.352					0.98663	0.58065	2.78988	3.34787	0.80768	0.59487	0.29925	2.85805	1.81467	1.28472	0.88744	1.10884	1.29472	1.447	0.3768	1.59224	1.24543	0.60613	1.19493	1.50127	3.12483	0.72859	0.9832	3.03996	0.45011	2.87023	1.08505	2.75772	0.56755	0.3421	0.36002	0.31271	0.54701	0.43998	0.94792	0.22392	0.58953
2336	oleoyl-linoleoyl-glycerol (18:1/18:2) [1]	Lipid	Diacylglycerol	46798	LC/MS Pos Late	100002989	3115	636.556	106292-55-1			HMDB07219	0.87035	1.06967	1.97402	1.6102	0.75367	2.34944	1.14809	0.42924	1.67272	0.74688	0.67334	0.61591	0.65145	0.80903	1.00796	0.68277	0.24623	0.83329	0.44233	1.24124	0.66144	1.00915	0.7792	1.3686	1.00215	0.70992	1.61602	1.88906	1.42237	2.67911	1.13452	0.56274	1.26864	0.79178	0.84244	0.74144	1.4444
2337	oleoyl-linoleoyl-glycerol (18:1/18:2) [2]	Lipid	Diacylglycerol	46799	LC/MS Pos Late	100002990	3223	636.556	104346-53-4			HMDB07219	0.88959	0.98723	2.1488	1.90998	0.72468	2.43253	1.23411	0.49373	1.89713	0.82342	0.64519	0.65993	0.58693	0.8608	1.00437	0.74022	0.33312	0.7171	0.46164	1.33109	0.69627	1.2083	0.93106	1.42472	1.16079	0.68122	1.58297	2.24435	1.66417	2.49409	1.17647	0.5885	1.52283	0.99232	0.79755	0.60341	1.61161
2333	oleoyl-oleoyl-glycerol (18:1/18:1) [1]*	Lipid	Diacylglycerol	54945	LC/MS Pos Late	100010918	3571	638.572				HMDB07218	0.17927	0.54894	1.03246	1.47199	0.57309	1.38022	1.3861	0.17927	1.60889	1.02109	0.7482	0.52112	0.17927	0.46071	0.3819	0.17927	0.17927	0.8894	0.3273	0.50538	0.9212	0.44844	0.79651	1.47299	0.86258	1.20605	2.9916	2.50183	1.96814	1.4831	0.48256	0.17927	0.84457	0.17927	0.67936	0.54966	2.27899
2334	oleoyl-oleoyl-glycerol (18:1/18:1) [2]*	Lipid	Diacylglycerol	54946	LC/MS Pos Late	100010919	3695	638.572				HMDB07218	0.52737	0.64351	1.90998	2.69149	0.70765	1.54298	1.17129	0.72536	2.17153	1.3748	1.13123	0.66154	0.65426	0.79517	0.74799	0.69445	0.127	1.19842	0.73147	0.92831	1.52356	1.1534	1.50169	1.58689	0.95024	1.19518	3.91886	3.0413	1.94986	2.76293	0.87601	0.38496	1.1075	0.32884	0.88913	0.80814	2.73771
4490	omeprazole	Xenobiotics	Drug - Gastrointestinal	38600	LC/MS Pos Late	100002725	717	346.122	73590-58-6	4594	C07324	HMDB01913	0.31428	0.31428	0.31428	0.31428	0.31428	0.31428	0.31428	0.31428	0.31428	0.31428	0.31428	0.31428	0.31428	0.31428	0.31428	0.31428	0.31428	0.31428	0.31428	0.31428	0.31428	0.31428	0.31428	0.31428	0.31428	0.31428	0.31428	0.31428	0.31428	0.31428	0.31428	0.31428	0.31428	0.31428	0.31428	0.31428	0.31428
4483	ondansetron	Xenobiotics	Drug - Gastrointestinal	57794	LC/MS Pos Late	100015776	760	294.16	99614-02-5	4595	C07325,D00456	HMDB05035	0.06881	0.06881	0.06881	0.06881	0.06881	0.06881	0.06881	0.06881	0.06881	0.06881	0.06881	0.06881	0.06881	0.06881	0.06881	0.06881	0.06881	0.06881	0.06881	0.06881	0.06881	0.06881	0.06881	0.06881	0.06881	0.06881	0.06881	1.9935	0.06881	0.06881	0.06881	0.06881	0.06881	0.06881	0.06881	0.06881	0.06881
362	ornithine	Amino Acid	Urea cycle; Arginine and Proline Metabolism	1493	LC/MS Pos Early	444	2800	133.097	3184-13-2	6262	C00077	HMDB03374	1.0185	0.61068	1.04078	1.0288	0.86806	1.39703	1.05572	0.6259	1.03166	0.71585	0.90854	1.05807	1.06749	0.95778	1.10761	0.87752	1.16699	1.38323	0.86544	0.89709	0.81156	1.54009	0.51875	0.91768	0.43181	1.10367	0.74774	0.67248	0.72183	1.91105	1.31554	0.9327	0.8999	0.62682	1.37766	0.57662	0.83187
3427	orotate	Nucleotide	Pyrimidine Metabolism, Orotate containing	1505	LC/MS Polar	445	1638.1	155.01	50887-69-9	967	C00295	HMDB00226	1.3677	1.54431	0.89363	1.56586	1.672	0.93087	1.07262	1.17798	1.01958	1.07897	1.11741	1.14057	1.80958	1	1.03891	2.21155	0.64988	1.6243	1.34428	1.2156	1.69154	1.89963	0.96587	1.17262	1.30111	1.01012	1.00991	2.18917	1.39946	0.54954	1.55283	0.76173	1.43406	0.79674	0.9494	2.24566	0.81024
3429	orotidine	Nucleotide	Pyrimidine Metabolism, Orotate containing	35172	LC/MS Polar	100001416	2250	287.052	314-50-1	92751		HMDB00788	1.47885	1.06767	1.15737	1.84667	2.72848	0.99458	0.56853	2.48541	1.29707	1.59828	0.6739	1.22871	1.31586	0.65398	0.85738	2.21763	0.99115	1.69818	2.05688	0.92751	3.01266	1.27075	0.92152	0.68103	1.41017	0.96751	1.19369	0.9433	2.64087	0.65879	1.45153	0.38269	0.65793	1.25856	1.09741	0.97794	0.77413
4682	O-sulfo-L-tyrosine	Xenobiotics	Chemical	45413	LC/MS Neg	100005384	990	260.023		514186			1.25123	1.43003	1.00273	1.07891	1.45096	0.65755	1.89602	1	1.56407	1.08007	1.12788	0.59615	0.92268	0.71046	1.22272	0.38392	0.81054	1.01353	1.49602	0.78238	2.14399	1.73527	0.88534	0.71949	0.97967	0.76857	1.54752	1.01697	1.95452	1.15477	1.42903	0.97387	0.54991	0.74589	1.01967	2.41145	0.85785
3554	oxalate (ethanedioate)	Cofactors and Vitamins	Ascorbate and Aldarate Metabolism	20694	LC/MS Neg	100000841	603	88.988	144-62-7	971	C00209	HMDB02329	1.36479	0.83156	1.49728	1.12003	0.98105	1.01188	0.69252	1.58315	0.89008	0.786	1.07766	1.08072	0.98703	1.29295	0.52573	0.92078	1.0407	1.02102	1.60499	0.50828	1.97254	0.51965	1.23907	1	0.93013	0.76515	1.05603	0.36037	0.33242	0.84181	0.66806	0.95509	0.98312	0.63778	1.21278	0.29717	2.28245
1168	palmitate (16:0)	Lipid	Long Chain Fatty Acid	1336	LC/MS Neg	424	5618	255.233	57-10-3	985	C00249	HMDB00220	0.26665	0.25677	0.40563	1.83414	0.2612	0.35078	0.24974	0.77273	1	0.2536	0.50219	0.47118	0.67041	0.77446	0.3191	2.20813	0.4628	1.16988	0.82864	2.12578	0.77219	0.55499	1.64504	1.4964	0.13731	0.33034	2.31531	3.13974	1.0486	0.87214	0.67695	2.67167	1.57651	1.80192	0.29853	3.26738	0.33139
1169	palmitoleate (16:1n7)	Lipid	Long Chain Fatty Acid	33447	LC/MS Neg	452	5475	253.217	373-49-9	445638	C08362	HMDB03229	0.12512	0.26325	0.31857	2.3191	0.15852	0.29474	0.33934	0.58774	1.43927	0.23121	0.23821	0.24939	1.15721	0.82355	0.3087	2.69492	0.34994	0.64309	0.94381	2.31288	0.94156	0.44	3.20568	1.92808	0.15234	0.31509	7.35569	5.86147	1.04159	0.63157	0.78744	7.4722	3.98426	4.26426	0.20088	5.01168	0.30794
1427	palmitoleoylcarnitine (C16:1)*	Lipid	Fatty Acid Metabolism(Acyl Carnitine)	53223	LC/MS Pos Late	100009406	1357	398.326		71464547			0.43068	0.72114	0.75237	1.68809	0.67414	0.75438	1.64481	0.49	1.25704	0.56881	0.57325	0.2523	0.9009	2.13741	0.87332	0.97789	1.15588	0.83265	0.86034	0.90414	0.8328	1.07771	3.00505	2.51379	0.89278	0.5238	3.79967	0.73911	1.31789	1.12527	0.87061	1.5216	1.8328	2.12658	0.42425	1.76518	1.01739
2322	palmitoleoyl-linoleoyl-glycerol (16:1/18:2) [1]*	Lipid	Diacylglycerol	54967	LC/MS Pos Late	100010930	2664	608.525				HMDB07132	0.95089	1.52558	2.02464	1.18914	0.3468	1.31259	0.51872	0.04702	0.89644	0.04702	0.4764	0.04702	0.92973	0.32642	0.75393	0.16814	0.04702	0.04702	0.24885	0.49053	1.38918	1.73925	0.04702	1.08336	0.48013	1.36951	2.03623	1.77531	0.41048	2.7012	0.48874	0.44671	0.56474	0.04702	0.87789	0.04702	0.74255
1479	palmitoloelycholine	Lipid	Fatty Acid Metabolism (Acyl Choline)	53257	LC/MS Pos Late	100009334	1385	340.321					0.25205	0.25205	2.29704	2.37485	0.25205	0.25205	0.25205	1.41671	0.8521	0.73392	0.6709	0.25205	0.88512	0.77917	0.25205	0.25205	0.6722	0.25205	0.84981	0.70676	2.13065	0.25205	0.25205	1.64211	0.25205	3.7838	1.07169	2.61949	0.25205	0.25205	0.25205	0.25205	0.31445	0.25205	0.64132	0.25205	0.25205
2392	palmitoyl dihydrosphingomyelin (d18:0/16:0)*	Lipid	Sphingolipid Metabolism	52434	LC/MS Pos Late	100008954	2290	705.591		9939965			0.73465	0.76213	0.90438	1.60878	1.19084	0.65572	2.41874	1.19982	1.43143	0.9157	0.82608	1.01983	0.92269	1.11969	0.73579	1.15419	1.38121	0.97319	0.86101	1.44765	0.711	0.76234	3.37572	1.13038	1.4404	0.62651	0.88135	1.22673	1.93107	0.80078	0.5303	0.85835	1.35846	1.24987	0.94773	1.20398	1.04621
2394	palmitoyl sphingomyelin (d18:1/16:0)	Lipid	Sphingolipid Metabolism	37506	LC/MS Polar	100002107	870	747.566	6254-89-3	9939941			1.04945	1.03103	1.03561	1.11436	1.01026	0.70537	0.94479	1.05834	1.08359	0.87009	0.91124	0.86912	1.07533	0.85082	0.84051	1.07628	0.95994	1.13715	1.03594	0.98924	0.92963	1.23955	1.21931	1.04159	1.06457	0.86365	0.93422	1.01189	1.01396	0.80215	0.89673	0.96098	0.96088	1.01871	0.6947	0.93141	1.02445
1426	palmitoylcarnitine (C16)	Lipid	Fatty Acid Metabolism(Acyl Carnitine)	44681	LC/MS Pos Late	100000776	1425	400.342	6865-14-1	461	C02990	HMDB00222	0.6914	0.76298	0.97227	1.79128	0.93378	0.84406	1.20963	0.82313	1.07514	0.73717	0.84779	0.45133	0.71546	1.23595	0.58483	0.79807	1.07947	0.71955	0.79661	1.28906	0.71328	1.70938	1.69097	1.29525	0.71503	0.7021	2.42231	0.57814	1.41547	1.60225	1.10264	0.91811	0.97255	0.99079	0.59235	0.84009	1.16555
1477	palmitoylcholine	Lipid	Fatty Acid Metabolism (Acyl Choline)	52944	LC/MS Pos Late	100009233	1482	342.337		151731			0.85896	0.56313	2.60262	2.77367	0.81363	0.58654	0.29409	2.4159	1.82559	0.94058	0.64813	1.02894	1.25675	1.60028	0.37437	1.27076	1.39157	0.46855	0.87542	1.61133	1.84992	0.48085	0.77099	2.70787	0.45757	2.08469	0.73922	2.30462	0.5777	0.5059	0.4262	0.28461	0.61377	0.61974	0.76482	0.17008	0.53824
2317	palmitoyl-linoleoyl-glycerol (16:0/18:2) [1]*	Lipid	Diacylglycerol	52633	LC/MS Pos Late	100009052	3080	610.541		9543695		HMDB07103	0.91129	1.1709	2.25032	2.28164	0.85807	2.2242	1.20537	0.35293	1.87444	0.82897	0.89179	0.56743	0.86221	0.65239	1.09312	0.99433	0.29498	0.65766	0.45436	1.4108	1.36754	1.82258	0.51485	1.49403	1.04381	1.29258	2.42033	2.06428	1.49929	3.5055	0.94997	0.31637	0.87659	0.55815	1.2221	0.72359	0.80231
2318	palmitoyl-linoleoyl-glycerol (16:0/18:2) [2]*	Lipid	Diacylglycerol	52634	LC/MS Pos Late	100009055	3197	610.541				HMDB07103	0.88254	0.98133	2.19567	2.29212	0.84067	2.00153	1.23427	0.57421	1.56364	0.51851	0.72834	0.62209	0.48331	0.51859	0.91911	0.98785	0.3007	0.46876	0.47971	1.26475	1.05498	1.94079	0.73241	1.30415	1.12887	0.92041	1.40164	2.3697	1.69041	2.91421	0.82768	0.31074	1.05332	0.79942	1.03598	0.56447	1.19463
4491	pantoprazole	Xenobiotics	Drug - Gastrointestinal	38609	LC/MS Neg	100002808	4398	382.068	102625-70-7	4679	C11806	HMDB05017	0.00896	0.00896	0.00896	0.00896	0.00896	0.00896	0.00896	0.00896	0.00896	0.00896	0.00896	0.00896	0.00896	0.00896	0.00896	0.00896	0.00896	0.00896	0.00896	0.00896	0.00896	0.00896	0.00896	0.00896	0.00896	0.00896	0.00896	0.00896	0.00896	1.58069	0.00896	0.00896	0.00896	0.00896	0.00896	0.00896	0.00896
3538	pantothenate	Cofactors and Vitamins	Pantothenate and CoA Metabolism	1508	LC/MS Neg	1024	1498.7	218.103	137-08-6	6613	C00864	HMDB00210	1.10099	0.74972	1.57202	0.82566	0.8268	0.75515	0.87379	1.16422	1.22271	0.55718	0.80753	0.96279	0.53511	0.64254	0.87153	1.02479	0.34359	0.62194	3.02653	1.00922	1.76059	0.72262	0.75477	0.98199	0.89711	1.34196	1	0.36565	1.18795	1.18842	0.47236	0.69343	0.67802	0.64765	1.12517	1.45351	1.25429
3733	paraxanthine	Xenobiotics	Xanthine Metabolism	18254	LC/MS Neg	100000453	2279	179.057	611-59-6	4687	C13747	HMDB01860	0.08751	0.76028	0.29793	2.98665	0.05594	0.28018	0.56164	1.3746	4.61365	0.05594	0.51777	0.58699	4.28847	0.1518	3.13985	0.52986	0.99439	0.21664	1.37871	0.05594	0.28092	0.07288	0.26839	0.23535	0.43004	0.71246	0.41914	0.05594	0.05594	0.05594	1.00561	0.38842	4.19515	0.05594	2.15533	0.18266	0.61231
3714	p-cresol sulfate	Xenobiotics	Benzoate Metabolism	36103	LC/MS Neg	100001315	2890	187.007	3233-57-7	4615423		HMDB11635	1	1.00663	0.27796	0.06192	0.30727	0.10086	0.04913	6.55112	0.12368	0.23227	0.05743	7.61729	0.1779	7.30171	0.10786	0.08905	9.32296	0.13416	6.56061	0.00656	6.71195	0.13834	0.03026	0.0973	0.07378	0.25801	0.05447	0.00989	0.18096	2.91427	0.40629	0.04069	4.51976	0.20892	0.57341	0.02084	0.13347
184	p-cresol-glucuronide*	Amino Acid	Tyrosine Metabolism	48841	LC/MS Neg	100006191	2420	283.082	17680-99-8	154035		HMDB11686	0.03342	0.11066	0.03342	0.03342	0.03342	0.03342	0.03342	2.7227	0.03342	0.03342	0.03342	2.79172	0.03342	2.96591	0.03342	0.03342	2.23373	0.03342	1.39498	0.03342	0.87018	0.03342	0.03342	0.03342	0.03342	0.03342	0.03342	0.03342	0.03342	0.08798	0.14275	0.03342	0.23056	0.03342	0.03342	0.03342	0.03342
1156	pelargonate (9:0)	Lipid	Medium Chain Fatty Acid	12035	LC/MS Neg	437	4798	157.123	112-05-0	8158	C01601	HMDB00847	0.2948	0.2948	0.2948	1.47615	0.91343	1.24583	1.8031	0.2948	0.2948	0.99486	1.01847	1.02757	1	0.2948	0.2948	1.49589	0.2948	0.2948	0.77966	1.95039	0.2948	0.51207	0.91079	0.36908	0.84372	0.2948	0.2948	1.21402	0.2948	0.2948	0.78601	1.13854	1.51218	1.10182	0.2948	0.2948	0.84353
4364	penicillin G	Xenobiotics	Drug - Antibiotic	37468	LC/MS Neg	100002155	3855	333.091	69-57-8	5904	C05551	HMDB15186	0.12983	0.12983	0.12983	0.12983	0.12983	0.12983	0.12983	0.12983	0.12983	0.12983	0.12983	0.12983	0.12983	0.12983	0.12983	0.12983	0.12983	0.12983	0.12983	0.12983	0.12983	0.12983	0.12983	0.12983	0.12983	0.12983	0.12983	0.12983	0.12983	0.12983	0.12983	0.12983	0.12983	0.12983	0.12983	0.12983	0.12983
1167	pentadecanoate (15:0)	Lipid	Long Chain Fatty Acid	1361	LC/MS Neg	980	5521	241.217	1002-84-2;10002-84-2	13849	C16537	HMDB00826	0.43671	0.52556	0.57645	1.27548	0.41353	0.62708	0.51887	0.77254	0.81678	0.52401	0.6391	0.59384	0.9997	0.68158	0.54924	1.89865	0.47703	1.23947	1.08776	1.74543	0.69637	0.70722	0.80262	1.33446	0.33363	0.56039	1.77661	2.37523	0.94411	0.88701	0.87337	2.39224	1.14389	1.4687	0.61364	2.47748	0.44635
4777	perfluorooctanesulfonic acid (PFOS)	Xenobiotics	Chemical	57564	LC/MS Polar	100010955	662	498.93	1763-23-1	74483	C18142	HMDB59586	2.40205	2.50389	1.00318	1.18252	1.57189	0.71066	4.20628	1.33917	1.07106	1.78463	3.06053	1.29077	4.23888	2.67944	3.85892	1.117	2.54441	1.30229	0.57791	1.28102	0.44282	1.25891	0.75741	1.13341	1.01204	0.97914	1.0291	0.63852	0.36501	1.369	3.66584	4.23812	1.27311	2.26545	0.44191	0.23044	0.92152
4821	perfluorooctanoate (PFOA)*	Xenobiotics	Chemical	62071	LC/MS Neg	100020208	5130	412.966		9554		HMDB59587	1.18364	1.26209	0.75173	1.04914	0.56123	0.54346	1.25691	0.64863	1.0812	0.6019	1.00423	0.55192	0.63553	1.73995	0.49848	0.98268	1.82634	1.16156	0.54054	1.73266	0.41001	2.194	0.2508	1.03695	0.72392	0.85196	0.85642	0.23236	0.47538	0.86657	1.43812	1.18638	1.11698	0.48694	0.88189	0.28035	0.74759
149	phenol glucuronide	Amino Acid	Tyrosine Metabolism	52747	LC/MS Neg	100006679	1800	269.067	17685-05-1	87235		HMDB60014	0.1172	2.1703	0.1172	0.1172	0.1172	0.1172	0.1172	0.17282	0.1172	0.1172	0.1172	3.45263	0.80194	0.29307	3.03369	2.87596	0.1172	24.9844	0.1172	0.1172	0.1172	0.1172	0.1172	0.1172	0.1172	0.1172	0.1172	0.1172	11.1188	0.1172	0.1172	0.1172	1.43274	0.1172	2.07643	1.0862	0.1172
148	phenol sulfate	Amino Acid	Tyrosine Metabolism	32553	LC/MS Neg	100001510	2156	172.991	937-34-8	74426	C02180	HMDB60015	0.62286	7.42458	1.09236	0.09843	0.4481	0.51333	0.14426	1.14347	0.28848	0.32664	0.19673	6.01331	3.57675	2.30119	6.48169	3.35461	0.72946	8.15597	0.54089	0.02551	1.14039	0.11019	0.07968	0.03844	0.32164	1.70665	0.20434	0.10573	12.0623	2.24362	1.18477	0.41932	7.14669	0.3448	7.37972	1.44259	3.04506
125	phenylacetate	Amino Acid	Phenylalanine Metabolism	57745	LC/MS Neg	100000011	2150	91.0554	103-82-2	999	C07086	HMDB00209	2.28189	2.76149	0.66285	0.31116	0.31116	0.75486	0.31116	1.13623	0.31116	0.31116	0.31116	0.79697	0.31116	2.85951	0.31116	0.31116	2.05985	0.31116	2.08187	0.31116	0.8291	0.31116	0.31116	0.31116	0.31116	0.31116	0.31116	0.31116	0.50524	0.31116	0.31116	0.31116	1	0.87185	0.31116	1.5281	0.31116
884	phenylacetylcarnitine	Peptide	Acetylated Peptides	48425	LC/MS Pos Early	100006108	3092	280.154	287108-21-8	101724840			1.31922	2.80924	1.27273	0.1945	0.19513	0.69215	0.1945	0.34283	0.1945	0.1945	0.1945	0.1945	0.1945	2.50659	0.31957	0.1945	1.01893	0.1945	2.01265	0.1945	0.6815	0.1945	0.1945	0.1945	0.1945	0.1945	0.1945	0.1945	0.1945	0.70518	0.41651	0.1945	1.41615	3.05964	0.201	0.7953	0.45733
887	phenylacetylglutamine	Peptide	Acetylated Peptides	35126	LC/MS Neg	100001417	2330	263.104	28047-15-6	92258	C04148	HMDB06344	1.75687	2.05556	1.01827	0.11611	0.71578	0.7452	0.14191	1.34271	0.16128	0.19351	0.17328	1.0006	0.14465	2.35474	0.72011	0.14216	1.88755	0.28627	2.63032	0.2818	2.26738	1.52439	0.26026	0.03227	0.13701	0.12434	0.17807	0.10638	0.70981	0.26331	0.58278	0.18605	1.27256	1.73522	0.45	1.70815	0.1658
116	phenylalanine	Amino Acid	Phenylalanine Metabolism	64	LC/MS Pos Early	460	2878	166.086	63-91-2	6140	C00079	HMDB00159	1.15823	1.18366	1.10989	0.85547	0.93705	2.38026	0.97316	0.96381	0.8733	1.02516	0.9589	0.97626	0.67583	0.89931	0.95175	0.92078	1.21415	1.21066	1.45613	0.99695	1	1.14795	1.20011	1.07001	0.9378	0.75142	0.6807	1.09961	1.03813	1.68283	1.14458	0.79362	1.11082	0.93917	1.06433	2.55413	1.41063
121	phenyllactate (PLA)	Amino Acid	Phenylalanine Metabolism	22130	LC/MS Neg	100000774	2208	165.056	828-01-3	3848	C05607	HMDB00779	1.51334	1.72422	1.04042	0.50542	1	2.0335	2.25691	1.63215	0.70837	0.72936	0.86589	1.04228	0.46478	0.90463	0.67664	0.42245	1.13734	0.97355	2.0867	0.83065	1.29413	1.56205	0.98604	0.91581	1.32091	0.96967	0.92581	0.95285	1.48889	1.88817	1.05538	0.9476	0.76252	0.98294	1.24236	7.83634	1.6277
120	phenylpyruvate	Amino Acid	Phenylalanine Metabolism	566	LC/MS Neg	241	2515	163.04	156-06-9	997	C00166	HMDB00205	1.28381	2.05998	1.63542	0.50822	1.16114	2.37634	2.0221	1.30003	0.73181	0.61158	2.08036	0.35134	0.62047	0.22145	1.14938	0.29969	0.66983	0.22145	1.45367	1.17703	1.12562	0.67844	0.66374	0.84956	1.49794	0.89824	0.22145	0.4854	1.03118	2.88743	1.35026	0.91043	0.51738	0.62684	1.85503	0.68219	2.00464
1135	phosphate	Energy	Oxidative Phosphorylation	42109	LC/MS Pos Early	461	576	98.9842	7664-38-2	1061	C00009	HMDB01429	1.39381	1.01659	1.29567	1.36059	0.96855	1.11539	0.85942	0.95851	1.36323	1.13807	1.40975	1.14602	1.03534	0.87545	1.01969	0.77013	0.99969	0.93813	0.96152	1.11449	1.19579	1.07098	1.11544	1.15397	0.82817	0.96928	1.08828	0.93974	1.34244	1.03043	1.0701	1.18073	1.31033	1.07962	0.98139	0.8098	1.21863
1714	phosphoethanolamine	Lipid	Phospholipid Metabolism	1600	LC/MS Pos Early	1026	700	142.026	1071-23-4	1015	C00346	HMDB00224	1.51165	2.08299	1.10669	1.93746	1.17212	1.01285	0.7779	1.0449	1.27441	1.9617	1.83678	2.48975	1.14571	0.72729	0.91185	0.6093	1.16171	1.41558	0.96304	1.60786	0.67706	0.99493	1.52434	2.19162	1.77103	1.24005	2.3996	0.93701	1.61836	1.20179	1.34654	1.04246	1.71874	0.84679	1.15825	2.98841	1.27034
4033	phytanate	Xenobiotics	Food Component/Plant	598	LC/MS Neg	466	5908	311.296	14721-66-5	26840	C01607	HMDB00801	0.33054	0.36612	0.53418	1.06912	0.37562	2.73566	0.37387	2.37414	0.45663	0.27274	0.97454	0.61641	1.55419	1.1276	0.33442	1.91217	0.59154	1.41317	1.79948	0.43653	0.41552	1.24145	0.97926	0.52538	0.1171	1.53431	1.37802	1.82391	0.45943	1.46961	1.59373	1.41606	1.77909	2.38649	1.02967	0.26747	0.26132
110	pipecolate	Amino Acid	Lysine Metabolism	1444	LC/MS Pos Early	1025	2200	130.086	4043-87-2	849	C00408	HMDB00070	0.59052	0.4887	1.23523	1.20881	0.43693	5.79359	3.82087	1.18047	0.59686	0.37318	1.88123	5.23047	6.46428	0.53718	0.36822	1.96299	0.67948	2.0826	2.972	0.96861	3.17883	9.25818	4.08301	0.55359	5.22264	2.52303	2.08658	10.9553	1.05242	42.0166	0.44458	3.60123	2.05571	1.77146	3.41245	11.0894	3.70686
4039	piperine	Xenobiotics	Food Component/Plant	33935	LC/MS Pos Late	100001267	1168	286.144	94-62-2	638024	C03882	HMDB29377	0.73398	0.01393	0.73217	0.61588	1.46897	0.40928	0.24824	0.9516	3.18769	10.8527	0.29463	0.01393	0.22413	19.6301	0.08668	0.46705	7.32437	5.71489	2.70603	0.23719	3.88678	0.3094	0.97283	0.62407	0.01393	0.47219	0.01393	0.4194	1.00292	1.58125	0.01464	0.01393	4.44387	7.04067	0.42994	0.35482	0.88923
4419	prednisolone	Xenobiotics	Drug - Antiinflammatory, Immunosuppressant	54742	LC/MS Neg	100009252	4701	359.186		5755	C07369,D00472	HMDB14998	0.03253	0.03253	0.03253	0.03253	0.03253	0.03253	0.05358	0.03253	0.03253	0.03253	0.03253	0.03253	0.03253	0.03253	0.03253	0.03253	0.03253	0.03253	0.03253	4.11528	0.03253	0.03253	0.03253	0.03253	0.03253	0.03253	0.03253	1.84245	0.03253	0.03253	0.03253	0.03253	0.03253	0.03253	0.03253	0.03253	0.03253
4555	pregabalin	Xenobiotics	Drug - Neurological	52913	LC/MS Pos Early	100008943	3123	160.133	148553-50-8	4715169			1	1	1	1	1	1	1	1	1	1	1	1	1	1	1	1	1	1	1	1	1	1	1	1	1	1	1	1	1	1	1	1	1	1	1	1	1
2612	pregnanediol-3-glucuronide	Lipid	Progestin Steroids	40708	LC/MS Neg	100003470	5145	495.296	1852-49-9	123796		HMDB10318	0.72778	1.11798	0.20968	0.20968	0.64218	0.20968	0.20968	0.30348	0.83923	0.20968	0.20968	0.55405	2.84853	2.48295	8.94363	0.20968	1.50071	0.73028	0.20968	0.20968	0.20968	0.20968	0.20968	1.17133	0.63928	0.20968	0.20968	0.20968	0.41286	0.29759	0.97507	0.97827	9.92708	1.40572	0.20968	0.20968	0.53851
2590	pregnenediol disulfate (C21H34O8S2)*	Lipid	Pregnenolone Steroids	32562	LC/MS Neg	100001993	3868	238.077					1.82122	1.61722	0.93732	0.63143	2.13965	0.19503	3.86118	1.10853	1	1.387	1.16277	0.34289	1.3922	1.43277	0.89726	4.49719	1.33181	3.19552	0.35025	0.28243	0.51768	0.53371	2.65563	2.24562	2.85155	0.65713	0.85964	0.37094	2.16837	0.41497	0.81895	0.91737	0.39061	0.74924	2.42332	5.34221	1.28833
2591	pregnenediol sulfate (C21H34O5S)*	Lipid	Pregnenolone Steroids	32619	LC/MS Neg	100002067	5000	397.205	1247-64-9				0.65779	0.96276	0.57089	0.59084	1.00583	0.33388	0.94363	0.48431	0.6561	1.20069	0.90304	0.69566	1.21129	1.66318	1.21388	1.56051	1.58086	2.24268	0.18362	0.30301	0.18808	0.87949	1.07745	2.02729	1.36469	0.35725	0.65722	0.21167	0.60133	0.57071	0.90464	1.39986	0.87843	1.65882	1.27668	2.35645	0.98697
2574	pregnenolone sulfate	Lipid	Pregnenolone Steroids	38170	LC/MS Neg	100002129	5100	395.19	1247-64-9	105074		HMDB00774	1.13118	1	0.30129	0.31721	0.68859	0.06436	2.48184	0.53485	0.73268	1.28069	0.62725	1.02057	0.7196	2.00477	1.10836	2.80985	2.85901	3.16379	0.06436	0.16392	0.06436	0.61176	0.95436	2.28138	0.68717	0.33168	0.70719	0.06436	0.72293	0.17632	0.68037	1.91806	0.42823	0.77911	1.02558	6.71944	0.47022
383	pro-hydroxy-pro	Amino Acid	Urea cycle; Arginine and Proline Metabolism	35127	LC/MS Pos Early	100001167	2128	229.118	18684-24-7	11673055		HMDB06695	0.72242	0.81576	0.61547	0.63373	0.97526	0.85409	0.33208	0.65289	0.94389	1.37222	1.26695	1.56044	0.34349	0.60865	0.76502	0.24936	0.83549	1.14682	1.45933	0.85426	1.73338	1.58975	0.76191	0.86204	0.57367	1.30011	0.92522	1.63826	1.01837	0.45035	3.80853	1.59695	1.76981	1.74818	0.67681	1.68947	0.92332
369	proline	Amino Acid	Urea cycle; Arginine and Proline Metabolism	1898	LC/MS Pos Early	480	1603	116.071	147-85-3	145742	C00148	HMDB00162	1.42295	0.91517	0.64624	0.90051	1.03801	0.85309	1.10609	0.82614	0.97034	1.15945	1.19011	1	0.97823	0.76512	0.95518	1.39354	1.28991	1.78718	0.42979	0.65218	0.69299	1.42367	0.54225	0.6839	0.73865	1.36703	0.68001	0.99454	0.8643	1.08197	1.14442	0.76883	0.80869	0.97834	1.00891	1.27885	0.97543
1384	propionylcarnitine (C3)	Lipid	Fatty Acid Metabolism (also BCAA Metabolism)	32452	LC/MS Pos Early	100001162	2590	218.139	17298-37-2	107738	C03017	HMDB00824	1.08577	0.99359	0.91614	0.67375	0.54246	0.94356	1.28959	0.64775	0.53415	0.78203	1.17774	1.08592	1.12624	1.23693	1.09275	1.05213	1.5909	1.32121	1.8087	1.24219	1.82141	0.54742	0.79115	0.69723	1.02046	1.1086	0.95136	0.68431	0.74913	1.80294	1.87458	0.57117	0.73493	1.48133	0.96531	0.89246	0.7478
1385	propionylglycine	Lipid	Fatty Acid Metabolism (also BCAA Metabolism)	31932	LC/MS Neg	100001150	960	130.051	21709-90-0	98681		HMDB00783	1.96047	0.43408	0.84249	0.34896	0.6471	2.41542	0.26099	1.55964	0.42504	0.73858	1.00084	2.4433	4.63759	0.26099	3.64031	0.84823	2.00393	2.12484	1.0127	0.64399	0.83841	0.26099	0.26099	0.35492	0.26099	0.26099	0.492	1.11596	1.04992	1.48159	1.91702	0.33028	0.46209	1.28584	0.68996	0.65091	0.54554
3709	propyl 4-hydroxybenzoate sulfate	Xenobiotics	Benzoate Metabolism	48460	LC/MS Neg	100006264	3971	259.028	162338-10-5				0.23458	0.10847	0.06273	1.66052	0.06227	1	0.02598	0.43254	0.2977	0.02598	0.22651	1.0295	5.40831	0.02598	3.40797	0.02598	0.02598	0.7025	0.02598	2.43969	0.2279	0.33495	9.0877	0.12109	0.02598	0.67294	0.02598	6.43518	2.47322	0.47249	1.48674	0.02598	6.8554	0.11223	0.17348	0.14521	22.1604
3441	pseudouridine	Nucleotide	Pyrimidine Metabolism, Uracil containing	33442	LC/MS Neg	821	1100	243.062	1445-07-4	15047	C02067	HMDB00767	1.64056	1.50702	1.17726	1.01212	1.50531	0.58881	1	1.44636	1.43899	1.10293	1.48684	0.73665	1.14419	0.68428	0.89139	0.6621	0.61882	1.32124	1.49646	1.26729	1.74601	1.53806	0.97197	0.8822	0.8992	1.08592	0.88153	1.21329	1.51011	1.06676	0.9805	1.181	0.59448	0.65161	1.3188	1.46458	0.68396
3641	pyridoxal	Cofactors and Vitamins	Vitamin B6 Metabolism	1651	LC/MS Pos Early	491	2343	168.066	65-22-5	1050	C00250	HMDB01545	1.019	0.98011	0.93915	1.3487	1.18086	0.93947	1.84103	1.31555	1.2577	1.23228	0.20531	1.05157	1.2494	1.01575	1.75108	1.43096	0.98393	1.15566	0.92502	1.04248	0.95916	0.98469	1.12225	0.89777	6.23515	1.137	1.124	1.11176	12.5195	0.97409	1.0614	1.00114	1.046	0.81995	1.04437	1.32593	0.99167
3642	pyridoxate	Cofactors and Vitamins	Vitamin B6 Metabolism	31555	LC/MS Neg	100001121	2185	182.046	82-82-6	6723	C00847	HMDB00017	0.6482	0.50363	1.44639	2.84389	4.65347	0.29283	4.90418	4.14775	5.83928	4.18587	1.5824	1	2.224	0.66204	9.60172	2.85418	0.89333	4.17442	1.19017	0.98588	1.45912	0.95353	2.30645	0.23251	45.1628	1.27869	4.00065	3.62457	75.8937	0.74776	0.43876	0.56148	0.49583	0.34498	0.27791	5.80065	0.49703
3636	pyridoxine (Vitamin B6)	Cofactors and Vitamins	Vitamin B6 Metabolism	608	LC/MS Pos Early	936	2442	170.081	58-56-0	1054	C00314	HMDB02075	0.39369	0.39369	0.39369	0.39369	0.39369	0.39369	0.39369	0.39369	0.39369	0.39369	0.39369	0.39369	0.39369	0.39369	0.39369	0.39369	0.39369	0.39369	0.39369	0.39369	0.39369	0.39369	0.39369	0.39369	5.94864	0.39369	0.39369	0.39369	0.39369	0.39369	0.39369	0.39369	0.39369	0.39369	0.39369	0.39369	0.39369
51	pyroglutamine*	Amino Acid	Glutamate Metabolism	46225	LC/MS Pos Early	100001540	1900	129.066	2353-44-8	134508			2.32879	2.76586	0.63215	0.57512	0.45614	1.27854	0.44526	0.54818	0.6036	0.56591	1.40547	0.9521	0.32459	2.11043	0.30792	1.12886	2.56043	1.48407	1.16303	1.18407	1.37176	1.18125	0.67881	1.51711	0.70262	2.02088	0.97982	0.83704	0.95663	0.73621	1.15653	1.89947	0.40011	0.49872	2.4247	1.22294	0.96362
4145	pyrraline	Xenobiotics	Food Component/Plant	48428	LC/MS Pos Early	100001767	2750	255.134	74509-14-1	122228		HMDB33143	0.41219	0.25454	0.3501	2.51103	1.85187	1.41699	1.23919	1.51694	1.94839	1.23893	1.84579	5.75193	0.31719	0.98448	1.04691	1.07587	0.25454	0.40943	0.25454	0.25454	0.34629	1.95027	0.25454	0.25454	0.25454	1.67217	0.25454	0.25454	0.25454	0.25454	0.54096	1	0.59159	0.25454	1.38557	1.08825	0.25454
933	pyruvate	Carbohydrate	Glycolysis, Gluconeogenesis, and Pyruvate Metabolism	48990	LC/MS Polar	823	1083	87.0088	127-17-3	1060	C00022	HMDB00243	0.96633	0.88165	1.06101	1.16344	0.88658	1.45943	1.11924	0.90866	1.21382	1.1307	0.97682	0.82466	1.11278	1.03084	1.58913	0.6147	1.26551	0.92429	0.91335	1.81214	0.85636	1.36045	0.74845	1.04138	1.07521	0.86747	1.32412	1.11808	0.92387	2.31049	1.35581	0.96184	1.20874	1.1043	0.78288	1.08548	1.4854
4068	quinate	Xenobiotics	Food Component/Plant	18335	LC/MS Polar	100000442	2432.9	191.056	77-95-2	6508	C00296	HMDB03072	0.51313	0.15914	0.38783	8.92768	0.1239	4.88608	0.60338	4.89187	8.92083	1.91773	1.14936	0.17058	6.92767	0.05042	1.37032	0.39801	0.06626	0.17042	0.70173	0.19479	5.88416	0.20823	0.16735	0.10287	0.69815	2.83346	1.06727	1.27181	0.29616	0.48609	0.81054	1.16616	10.0446	0.04863	2.55173	0.02374	0.71254
3507	quinolinate	Cofactors and Vitamins	Nicotinate and Nicotinamide Metabolism	1899	LC/MS Pos Early	182	845	168.029	89-00-9	1066	C03722	HMDB00232	0.09823	0.09823	0.40553	1.28328	2.99424	0.09823	1.63311	2.73664	0.63355	0.56491	4.16312	0.09823	1.76428	0.09823	0.09823	0.09823	0.09823	1.33202	2.70451	0.83896	2.05798	1.33453	0.09823	0.09823	5.7539	0.09823	6.77526	1.22727	8.40953	0.09823	0.53845	0.09823	0.09823	0.09823	0.09823	1.40063	0.09823
4486	ranitidine	Xenobiotics	Drug - Gastrointestinal	38595	LC/MS Pos Early	100002735	2910	315.149	66357-59-3	3001055	D00422	HMDB01930	0.0542	0.0542	0.0542	0.0542	0.0542	0.0542	0.0542	0.0542	0.0542	0.0542	0.0542	0.0542	0.0542	0.0542	0.0542	0.0542	0.0542	0.0542	0.0542	0.0542	0.0542	0.0542	0.0542	0.0542	0.0542	0.0542	0.0542	0.0542	0.0542	0.0542	0.0542	0.0542	0.0542	0.0542	0.0542	0.0542	0.0542
4487	ranitidine N-oxide*	Xenobiotics	Drug - Gastrointestinal	62485	LC/MS Pos Early	100020810	2926	331.143		3033888			0.3557	0.3557	0.3557	0.3557	0.3557	0.3557	0.3557	0.3557	0.3557	0.3557	0.3557	0.3557	0.3557	0.3557	0.3557	0.3557	0.3557	0.3557	0.3557	0.3557	0.3557	0.3557	0.3557	0.3557	0.3557	0.3557	0.3557	0.3557	0.3557	0.3557	0.3557	0.3557	0.3557	0.3557	0.3557	0.3557	0.3557
3622	retinol (Vitamin A)	Cofactors and Vitamins	Vitamin A Metabolism	1806	LC/MS Pos Late	498	1636	269.226	68-26-8	445354	C00473	HMDB00305	0.58987	0.39687	1.59304	1.04195	1.35324	1.41469	0.55597	0.38645	1.0583	1.38312	0.87576	0.7053	0.71913	1.04683	0.72046	0.54189	1.4181	0.605	0.92377	0.78079	0.89625	1.33195	0.55882	0.43843	0.47313	0.73973	0.86551	1.263	0.90937	1.70569	0.69334	0.67173	1.28074	1.51307	0.53944	0.11234	1.68197
952	ribitol	Carbohydrate	Pentose Metabolism	15772	LC/MS Polar	100000406	1789.6	151.061	488-81-3	6912	C00474	HMDB00508	1.34582	0.82582	0.94689	1.16828	1.3921	0.66106	1.12061	1.4064	1.09679	1.81167	1.33637	0.85392	1.05536	0.70389	0.84199	0.86811	1.13857	0.86247	2.01246	1.05386	2.84853	1.229	1.04969	1.15451	1.01138	1.08027	1.48535	1.89037	1.46177	0.95988	0.70023	0.58554	0.68678	1.35372	0.83789	1.99643	1.07328
953	ribonate	Carbohydrate	Pentose Metabolism	27731	LC/MS Polar	100001007	2425	165.04	5336-08-03	5460677	C01685	HMDB00867	1.08048	0.65155	0.92807	1.42821	1.25685	0.89822	1.32878	0.88977	0.9677	1.03586	1.48885	0.69812	1.23348	0.91226	1.04173	1.18376	1.17863	0.82432	1.23759	0.77577	1.60569	1.00741	0.65237	0.60658	1.26972	0.99151	0.99259	0.80821	1.06722	1.03704	0.74793	0.77878	1.1609	0.83569	0.71919	1.14207	1.28355
978	ribulonate/xylulonate*	Carbohydrate	Pentose Metabolism	61858	LC/MS Polar	100019968	2350	165.04					1.43671	0.86835	0.81821	1.03292	0.58134	1.00972	1.0242	1.06245	0.65364	1.09394	1.0558	1.05131	0.87793	0.87019	0.86646	0.88201	0.78639	1.05256	1.5691	0.8114	2.54218	0.82877	0.43645	0.82809	4.1111	1.43028	0.80339	0.64417	1.18675	1.96706	1.01962	0.54242	0.73027	0.44899	1.09492	1.20692	2.75634
59	S-1-pyrroline-5-carboxylate	Amino Acid	Glutamate Metabolism	42370	LC/MS Pos Early	35	1528	114.055	2906-39-0	1196	C04322	HMDB01301	1.86336	0.31884	0.31884	1.34404	1.30966	0.83642	1.39971	2.27155	0.31884	1.16926	1.60274	2.05359	0.31884	1.28973	0.62095	1.81858	1.07355	2.23883	0.87311	0.31884	1.30504	0.77552	0.51325	0.68913	0.86422	1.58389	0.65361	1.02127	1.19573	0.31884	1.11891	0.31884	0.63898	0.91652	1.1955	1.10712	1.03365
4073	saccharin	Xenobiotics	Food Component/Plant	21151	LC/MS Neg	100000870	2000	181.992	81-07-2	5143	D01085	HMDB29723	0.15856	1.02271	0.10065	0.10065	0.10065	0.10065	0.10065	0.10065	0.10065	0.10065	0.10065	0.9075	0.10065	0.10065	0.10065	0.10065	0.10065	0.10065	0.10065	0.62067	0.10065	0.10065	0.19233	3.61006	0.10065	2.08495	0.10065	3.62194	0.10065	0.10065	0.55064	0.12693	0.10065	0.10065	2.38006	0.10065	0.10065
333	S-adenosylhomocysteine (SAH)	Amino Acid	Methionine, Cysteine, SAM and Taurine Metabolism	42382	LC/MS Neg	197	1832.4	383.114	979-92-0	439155	C00021	HMDB00939	0.83004	0.91858	1.2282	1.02576	1.44329	0.56427	2.97559	0.61955	0.40823	1.45895	1.6312	0.75892	1.38455	0.34337	0.61799	0.79152	0.77249	1.18382	2.91623	0.57886	2.00244	1.53765	1.06814	1.03316	1.08809	0.4475	0.95512	1.54341	1.64127	0.7387	1.19908	1.13409	0.38628	0.6618	0.41238	2.78729	0.73196
4612	salicylate	Xenobiotics	Drug - Topical Agents	1515	LC/MS Polar	501	802	137.024	69-72-7	338	C00805	HMDB01895	0.93747	8.38538	1.36988	0.69076	1.1303	2.13816	1.99158	1.30781	1.52493	0.69444	0.40887	3.26037	1.03884	0.67636	0.91784	2.5955	1.46841	2.81001	1.20415	0.12113	38.295	0.2633	4.55476	0.2908	0.43276	0.4288	0.37087	0.39474	1.89604	0.87691	1.29836	0.63691	1.00173	8.79081	0.99491	22.6244	0.55438
4076	S-allylcysteine	Xenobiotics	Food Component/Plant	43239	LC/MS Pos Early	100004509	2690	162.058	21593-77-1	98280		HMDB34323	4.70688	0.49705	1.37358	3.0847	2.50244	1.26729	1.35236	0.62512	1.38705	0.45059	1.15685	0.13423	1.14989	0.93923	0.13468	0.85358	3.38392	4.10667	0.15039	0.136	0.1262	0.22246	0.98906	0.22844	0.08175	1.38082	0.22752	8.94709	2.76716	18.8682	0.58318	1.14303	5.22816	2.47819	0.69358	2.75122	0.59503
4	sarcosine	Amino Acid	Glycine, Serine and Threonine Metabolism	1516	LC/MS Pos Early	1023	1280	90.055	107-97-1	1088	C00213	HMDB00271	1.03262	0.70551	0.80714	1.02917	1.41893	1.09458	1.02452	1.08024	1.14318	1.08419	0.60772	1.20646	1.35155	1.17479	0.89376	1.50097	1.48662	2.12749	1	0.88068	1.35347	1.55214	0.9014	1.2298	1.2245	0.98087	0.73794	1.1257	1.02001	1.17307	1.57735	1.55968	0.85601	1.62129	1.28119	1.04809	2.24021
1315	sebacate (C10-DC)	Lipid	Fatty Acid, Dicarboxylate	32398	LC/MS Neg	100001211	1788	201.113	111-20-6	5192	C08277	HMDB00792	0.49016	0.76821	1.02314	1.42231	0.82362	0.40287	1.4228	0.92789	0.31519	0.83758	0.95732	0.53514	1.41291	1.33482	1.04322	7.32325	0.39105	0.70701	0.59301	0.31519	1.19512	1.37262	0.31519	0.43281	0.31519	0.82564	0.59526	0.37766	1.27784	1.03522	1.11254	2.17138	1.48017	0.52495	0.7672	2.50364	0.95905
9	serine	Amino Acid	Glycine, Serine and Threonine Metabolism	1648	LC/MS Pos Early	503	1239	106.05	56-45-1	5951	C00065	HMDB00187	1.40552	1.04262	1.00751	0.95538	1.00437	1.10408	1.32641	0.77883	0.97621	1.05089	0.99187	1.24285	1.27768	1.16392	1.1303	1.12337	0.92852	1.51964	0.44726	1	0.51206	1.11576	1.01499	1.32674	0.7701	1.0173	0.89029	0.78364	0.95434	1.18411	1.59571	1.24997	1.60329	1.24502	1.22549	0.63481	1.23428
230	serotonin	Amino Acid	Tryptophan Metabolism	2342	LC/MS Pos Early	504	2550	177.102	153-98-0	5202	C00780	HMDB00259	1.04955	5.05864	0.22038	2.25483	2.18722	0.21675	0.21675	0.21675	0.72518	3.59647	11.1612	14.949	1.01375	0.21675	0.53228	1.39903	1.49348	5.03157	0.21675	0.21675	0.21675	0.21675	1.1006	5.58938	2.20164	4.0246	4.83778	0.21675	0.58706	0.21675	2.73716	3.56364	0.33621	0.92508	3.42704	0.95229	0.21675
341	S-methylcysteine	Amino Acid	Methionine, Cysteine, SAM and Taurine Metabolism	39592	LC/MS Neg	100002749	880	134.028	1187-84-4	24417		HMDB02108	0.85955	0.58934	2.52271	1.65178	1.19476	3.60291	1.2989	0.58112	1.12603	1.65476	1.0461	2.39259	4.66531	0.77367	0.85119	1.15277	1.67884	1.30856	1.16934	0.73684	1.85897	6.62924	0.89364	0.60836	1.43949	0.84711	0.80887	1.34036	1.09143	10.0521	1.39092	1.90966	3.08532	2.78003	2.7092	0.88536	1.61108
342	S-methylcysteine sulfoxide	Amino Acid	Methionine, Cysteine, SAM and Taurine Metabolism	43378	LC/MS Pos Early	100002927	900	152.038	6853-87-8	82142		HMDB29432	0.95096	0.78084	4.54002	1.80315	0.96014	3.68177	0.86994	0.77797	1.26555	1.84478	1.04983	4.39014	3.41987	0.81527	1.22557	0.72003	2.51925	1.76099	0.47687	0.77149	1.01763	3.58609	0.40537	0.32234	0.79227	0.78541	0.77545	0.29017	0.88309	6.15199	1.62637	1.70411	3.59845	2.37469	2.87251	0.37757	0.78267
324	S-methylmethionine	Amino Acid	Methionine, Cysteine, SAM and Taurine Metabolism	38127	LC/MS Pos Early	100002183	2555	164.074	3493-12-07	458	C05319	HMDB38670	6.55055	0.21535	3.78992	0.21535	0.21535	0.62245	0.37158	0.21535	0.21535	0.21535	0.80359	8.59181	0.31537	0.21535	0.21535	0.23185	0.21535	0.60462	0.62905	0.21535	1.01545	0.21535	0.50186	0.62558	4.41663	6.52048	1.0306	0.21535	0.21535	3.66143	0.21535	0.21535	0.21535	0.21535	0.21535	0.21535	8.80999
403	spermidine	Amino Acid	Polyamine Metabolism	485	LC/MS Pos Early	50	3355	146.165	124-20-9	1102	C00315	HMDB01257	0.61328	1.0734	0.88022	1.93422	1.41113	0.59794	2.34828	1.71097	1.07637	0.82615	1.01049	2.26028	1.64563	0.81371	1.05568	2.31623	2.42038	0.64123	2.12335	1.55227	1	0.71305	0.8998	1.75566	0.57049	0.694	0.99542	1.00657	1.20378	0.23512	0.91238	0.73395	0.5905	0.23512	0.46916	1.6723	0.23512
2377	sphinganine	Lipid	Sphingolipid Metabolism	17769	LC/MS Pos Late	313	1413	302.305	3102-56-5	3126	C00836	HMDB00269	0.93179	1.62381	1.65803	1.64111	0.9296	1.22836	3.48969	0.83171	1.5484	1.19822	0.97924	1.12811	0.92832	0.51881	1.13882	1.53398	1.06254	0.82609	0.65918	1.18051	1.52056	1.15686	2.73729	1.47229	1.22757	1.00601	2.11604	2.15096	1.87725	0.82677	0.64363	0.36421	0.85448	0.79933	1.23677	1.30389	1.54435
2378	sphinganine-1-phosphate	Lipid	Sphingolipid Metabolism	52605	LC/MS Pos Late	100001876	1431	382.272	19794-97-9	520		HMDB01383	0.7952	1.00327	1.46249	1.8466	1.645	1.4475	2.70312	0.74168	1.82488	1.38371	0.92797	0.97925	1.09788	1.18826	1.20461	0.76975	1.39346	0.78662	0.40459	1.01487	0.2549	1.15675	2.18183	1.30559	1	0.58227	1.74316	0.52237	1.2943	1.27756	0.82963	0.74899	1.1035	1.23255	1.63816	0.17128	1.607
2477	sphingomyelin (d17:1/14:0, d16:1/15:0)*	Lipid	Sphingolipid Metabolism	62152	LC/MS Pos Late	100020276	1950	661.528					0.39475	0.35995	1.48671	1.57412	0.73685	0.80768	0.962	0.62355	1.43925	0.84221	0.76176	0.75347	0.94745	0.43626	1.29827	0.57897	0.74116	0.32897	0.53389	0.4794	0.51851	0.68181	0.60898	0.43641	0.69193	0.8794	1.09668	0.21376	0.52519	1.25399	0.57066	0.47857	2.17285	1.23548	0.4737	0.25035	1
2402	sphingomyelin (d17:1/16:0, d18:1/15:0, d16:1/17:0)*	Lipid	Sphingolipid Metabolism	52433	LC/MS Pos Late	100006314	2082	689.559	121999-58-4				0.52586	0.64787	0.97782	1.11555	0.76635	0.73554	1.15085	0.96849	1.18018	0.7353	0.85865	0.7379	1.06238	0.83058	1.08023	0.83663	1	0.65194	0.84972	1.0381	0.68046	0.82983	1.3011	0.9284	1.15676	0.82045	1.26348	0.83216	1.26748	1.03974	0.76777	0.87247	1.06072	0.84666	0.56881	1.17182	1.02116
2429	sphingomyelin (d17:2/16:0, d18:2/15:0)*	Lipid	Sphingolipid Metabolism	57483	LC/MS Pos Late	100015793	1837	687.544					0.42981	0.34322	1.31745	1	0.67376	1.03494	0.75863	0.64189	1.1914	0.79911	0.52561	0.5049	1.03853	0.53232	0.97937	0.49668	0.63544	0.4559	0.44846	0.64271	0.40803	0.62302	1.16369	0.47165	0.58629	0.53827	0.84633	0.67691	1.22836	1.59124	0.45107	0.89441	1.40284	1.91492	0.43223	1.01072	0.88646
2428	sphingomyelin (d18:0/18:0, d19:0/17:0)*	Lipid	Sphingolipid Metabolism	57473	LC/MS Pos Late	100009027	2362	733.622				HMDB12087	0.36004	0.80867	0.67191	1.74859	2.23457	0.4762	4.13424	1.97923	1.57429	0.65709	1.12925	0.49672	2.24837	1.36159	0.97148	0.83969	1.27362	0.8003	0.69184	1.95205	0.63056	0.43842	10.5758	0.99904	3.13525	0.92891	1.28283	3.42367	7.75139	1.51625	0.2351	0.60281	0.87336	1.19748	1.35612	2.9903	0.83542
2427	sphingomyelin (d18:0/20:0, d16:0/22:0)*	Lipid	Sphingolipid Metabolism	57476	LC/MS Pos Late	100015786	2600	761.653					0.33577	0.5786	0.75407	1.61688	1.44704	0.57919	2.53347	1.26902	1.37045	0.79956	1.07957	0.57202	1.40526	1.28656	0.6542	0.77837	1.60307	0.94077	0.82779	1.36384	0.67325	0.38235	5.22902	0.97011	1.73954	0.87162	0.93201	1.22855	3.23189	1.75851	0.2387	0.67922	0.91855	1.42182	1.46221	1.05513	0.72843
2400	sphingomyelin (d18:1/14:0, d16:1/16:0)*	Lipid	Sphingolipid Metabolism	42463	LC/MS Pos Late	100004328	1998	675.544		11433862		HMDB12097	0.47031	0.5424	1.05914	1.66136	0.86737	0.69493	0.81569	0.80148	1.89945	0.84125	0.86976	0.76264	0.87869	0.66789	0.96045	0.66597	0.9772	0.61137	1.01331	0.85914	0.88508	0.80115	1.06418	0.56283	0.95235	0.7794	1.07704	0.70272	0.84288	1.12603	0.63586	0.61793	1.78691	1.23863	0.54421	0.60344	1.04795
2404	sphingomyelin (d18:1/17:0, d17:1/18:0, d19:1/16:0)	Lipid	Sphingolipid Metabolism	52615	LC/MS Pos Late	100008920	2312	717.591	121999-64-2				0.55577	0.78826	0.97535	1.29664	1	0.88364	1.08557	1.16695	1.31103	0.78059	0.80339	0.8999	1.35435	0.85464	1.35818	0.66463	0.9873	0.60775	0.75116	0.96839	0.66377	0.67186	1.34737	0.75307	1.2607	0.6807	1.21358	0.52676	2.12538	1.10854	0.71492	0.82082	1.23253	1.14402	0.70437	1.07503	1.07572
2405	sphingomyelin (d18:1/18:1, d18:2/18:0)	Lipid	Sphingolipid Metabolism	37529	LC/MS Pos Late	100002106	2167	729.591	108392-10-5	6443882		HMDB12101	0.50644	0.7477	1.09813	1.25635	1.37797	0.83963	0.79898	0.83152	1.44246	0.94204	0.76297	0.65869	1.27642	0.93747	1.10142	0.43407	0.88912	0.58929	0.49365	0.69983	0.38654	0.69503	1.9	0.69441	1.04183	0.54397	1.17755	0.83957	1.79754	1.36947	0.65521	0.80312	1.54238	1.92259	0.69637	0.8905	1.31937
2431	sphingomyelin (d18:1/19:0, d19:1/18:0)*	Lipid	Sphingolipid Metabolism	57475	LC/MS Pos Late	100015787	2330	745.622					0.41183	0.65139	0.84462	1.22265	0.9971	0.88203	0.66775	1.01266	1.27272	0.90972	0.84212	0.80482	1.6486	0.82504	1.0977	0.48105	0.89503	0.56272	0.62104	0.76652	0.49255	0.48897	0.98166	0.70385	0.93239	0.76476	1.06244	0.31285	1.90322	1.28827	0.59588	0.72155	1.40075	1.25449	0.7094	0.71675	0.86477
2406	sphingomyelin (d18:1/20:0, d16:1/22:0)*	Lipid	Sphingolipid Metabolism	48490	LC/MS Pos Late	100006290	2685	759.638				HMDB12102	0.48656	0.6664	0.86391	1.44346	1.07686	0.89143	0.63707	1.0324	1.67338	1.1884	0.72924	1.08478	0.91799	0.95886	0.91114	0.57658	1.23577	0.83411	0.64609	0.68723	0.56387	0.55196	1.58659	0.72541	0.95606	0.53997	1.07284	0.66087	1.55584	1.14507	0.64086	0.61311	1.49721	1.54917	0.62518	0.72901	0.84195
2407	sphingomyelin (d18:1/20:1, d18:2/20:0)*	Lipid	Sphingolipid Metabolism	48491	LC/MS Pos Late	100006292	2383	757.622	222403-67-0				0.58713	0.77592	1.06787	1.13507	1.18588	0.9463	0.67975	0.74604	1.51633	1.13047	0.66906	0.83898	1.10244	0.85682	1.09075	0.45681	0.94458	0.57388	0.47309	0.54172	0.37142	0.50682	1.32887	0.72175	0.83099	0.49389	0.94045	0.44544	1.19288	1.31121	0.73302	0.95744	1.54697	2.16928	0.67483	0.47647	1.04943
2421	sphingomyelin (d18:1/20:2, d18:2/20:1, d16:1/22:2)*	Lipid	Sphingolipid Metabolism	57481	LC/MS Pos Late	100006293	2039	755.606					0.63755	1.09233	0.94609	1.08739	1.08045	0.96712	1.72339	0.55933	1.60546	0.50165	0.68261	0.66563	1.7119	0.96229	1.92159	0.22188	0.7769	0.31622	0.54333	0.78228	0.32554	0.59402	1.62365	1.25954	1.59891	0.54191	0.92019	0.63746	1.09697	1.90081	0.60132	0.95503	1.33978	1.89147	0.96177	0.74847	1.08349
2408	sphingomyelin (d18:1/21:0, d17:1/22:0, d16:1/23:0)*	Lipid	Sphingolipid Metabolism	52495	LC/MS Pos Late	100009025	2793	773.653					0.36968	0.49091	0.915	1.11035	0.75831	0.91906	0.44196	0.77278	1.09622	0.97463	0.74157	0.84792	0.98249	0.82774	0.86749	0.61742	1.25994	0.66331	0.55924	0.65394	0.49268	0.64642	0.90264	0.86333	0.85843	0.62115	0.974	0.28385	1.09133	1.46879	0.62166	0.63019	1.33147	1.36853	0.41647	0.44587	0.77197
2409	sphingomyelin (d18:1/22:1, d18:2/22:0, d16:1/24:1)*	Lipid	Sphingolipid Metabolism	48493	LC/MS Pos Late	100006295	2666	785.653				HMDB12104	0.5612	0.69196	1.10116	1.113	0.95736	1.02506	0.67559	0.78459	1.30182	1.16689	0.67412	0.9177	0.79445	0.92126	0.7816	0.54598	1.1382	0.651	0.56339	0.72427	0.50592	0.63175	1.4368	0.86218	0.81798	0.54961	0.89358	0.6136	1.09534	1.18035	0.80129	0.66613	1.48875	1.85309	0.5775	0.6002	1.03879
2426	sphingomyelin (d18:1/22:2, d18:2/22:1, d16:1/24:2)*	Lipid	Sphingolipid Metabolism	57477	LC/MS Pos Late	100006296	2209	783.637					0.61003	0.90666	1.09623	1.09951	0.91872	0.95135	1.48585	0.66849	1.31777	0.64366	0.78958	0.71428	1.40176	0.84402	1.4432	0.40563	0.93205	0.29414	0.67524	0.7086	0.5556	0.5107	1.33548	1.17153	1.37463	0.65899	0.78688	0.51408	1.088	1.46544	0.65129	0.76512	1.45015	1.32727	0.76195	0.67533	1.01791
2411	sphingomyelin (d18:1/24:1, d18:2/24:0)*	Lipid	Sphingolipid Metabolism	47153	LC/MS Pos Late	100005986	3033	813.684	94359-13-4			HMDB12107	0.60407	0.83247	1.12358	1.40699	0.98499	1.21957	1.36767	0.92483	1.47441	1.06211	0.72312	0.9786	0.89279	1.21533	0.92609	0.82691	1.2814	0.68055	0.68067	0.77739	0.56032	0.61868	2.19261	1.01865	1.43842	0.73333	1.10898	0.85251	1.43626	1	0.84624	0.63516	1.64595	1.52313	0.70762	0.98908	1.28731
2425	sphingomyelin (d18:1/25:0, d19:0/24:1, d20:1/23:0, d19:1/24:0)*	Lipid	Sphingolipid Metabolism	57478	LC/MS Pos Late	100015792	3500	829.716					0.43679	0.51609	0.76865	1.25071	0.6498	0.72505	0.88082	1.02271	0.97109	0.83187	1.12994	0.53292	1.00829	1.27735	0.99854	0.71916	1.69991	0.70559	0.58327	1.15875	0.60339	0.55725	0.78931	0.77805	0.98155	0.88923	0.97348	0.15069	0.90642	1.25129	0.5609	1.10672	0.51279	1.28504	0.97455	0.33523	0.83299
2401	sphingomyelin (d18:2/14:0, d18:1/14:1)*	Lipid	Sphingolipid Metabolism	47154	LC/MS Pos Late	100005985	1860	673.528					0.37902	0.40695	1.59534	1.74864	0.93221	0.86994	0.83822	0.42151	1.71913	1.06966	0.80028	0.58768	1.0369	0.43837	0.95355	0.39605	0.775	0.322	0.43973	0.52337	0.39469	0.84273	0.84809	0.53964	0.5414	0.74212	0.95688	0.29486	0.58434	1.55328	0.57158	0.59339	2.60545	2.44185	0.58262	0.24279	1.4498
2403	sphingomyelin (d18:2/16:0, d18:1/16:1)*	Lipid	Sphingolipid Metabolism	42459	LC/MS Pos Late	100004329	2002	701.559					0.5528	0.64956	1.28069	1.31025	1	0.95809	0.99516	0.74951	1.57365	0.96388	0.7632	0.69159	0.88945	0.78052	0.86298	0.60749	1.01364	0.60908	0.6215	1.10045	0.50773	0.87333	1.92834	0.6777	0.91028	0.58412	1.16012	1.19705	1.26082	1.16676	0.772	0.85845	1.59467	1.70926	0.57341	0.9703	1.4313
2430	sphingomyelin (d18:2/18:1)*	Lipid	Sphingolipid Metabolism	57474	LC/MS Pos Late	100015788	1904	727.575					0.62689	0.64891	1.13255	0.99399	0.92411	1.01225	0.84089	0.57233	1.34101	0.74869	0.60149	0.53052	1.20238	0.77733	1.26608	0.34707	0.77502	0.40697	0.31843	1.30673	0.23952	1.11261	1.0759	1.31576	0.89066	0.62432	0.86273	0.7633	1.07409	1.58589	0.5374	1.11301	1.20548	1.82532	0.65253	0.66962	0.9001
2420	sphingomyelin (d18:2/21:0, d16:2/23:0)*	Lipid	Sphingolipid Metabolism	57480	LC/MS Pos Late	100015790	2330	771.637					0.42479	0.62291	1.15022	0.88682	0.86083	1.174	0.55868	0.508	0.99472	1.01894	0.60309	0.64954	1.29402	0.64344	1.14824	0.47919	0.75034	0.35551	0.42026	0.53803	0.33852	0.6233	0.79756	0.89439	0.9033	0.71949	0.95303	0.2507	1.21649	1.39952	0.68845	0.74915	1.51223	1.80562	0.60956	0.54131	0.88361
2410	sphingomyelin (d18:2/23:0, d18:1/23:1, d17:1/24:1)*	Lipid	Sphingolipid Metabolism	52435	LC/MS Pos Late	100008956	2845	799.669					0.49653	0.61184	1.25496	1.07995	0.81044	1.17479	0.8284	0.61477	1.03793	0.87809	0.77018	0.69479	1.02729	0.85754	0.8878	0.62164	1.06965	0.54495	0.47778	0.62675	0.4429	0.67208	1.05115	0.98384	0.9542	0.62569	1.0903	0.3468	1.10873	1.3947	0.64958	0.77956	1.39878	1.54574	0.53401	0.46962	1.03772
2419	sphingomyelin (d18:2/23:1)*	Lipid	Sphingolipid Metabolism	57482	LC/MS Pos Late	100015791	2315	797.653					0.5745	0.86585	1.31359	0.86383	0.7748	1.13049	1.49213	0.64558	0.96707	0.58984	0.67812	0.62919	1.47515	0.79563	1.35426	0.37059	0.65723	0.24061	0.55775	0.67868	0.49677	0.57087	1.01566	1.14299	1.2198	0.82395	1.05748	0.39091	1.44513	1.39642	0.80055	0.69927	1.33297	1.21562	0.73031	0.77951	0.99605
2412	sphingomyelin (d18:2/24:1, d18:1/24:2)*	Lipid	Sphingolipid Metabolism	52437	LC/MS Pos Late	100008957	2635	811.669					0.69173	0.87884	1.34305	1.31402	1.0599	1.19982	1.41459	0.7593	1.32486	0.92493	0.80114	0.80993	1.1019	0.95761	1	0.5798	1.02522	0.51013	0.59329	0.79295	0.54345	0.69325	1.5925	1.02764	1.20485	0.66368	1.12352	0.8165	1.30637	1.17958	0.79401	0.84559	1.59796	1.48453	0.77983	0.76052	1.31958
2422	sphingomyelin (d18:2/24:2)*	Lipid	Sphingolipid Metabolism	57479	LC/MS Pos Late	100015789	2215	809.653					0.75836	1.03764	1.39534	1.04077	1.00632	1.15649	1.60452	0.65578	1.23892	0.83079	0.82765	0.849	1.33484	0.84732	1.2396	0.48193	1.02715	0.32491	0.58038	0.66444	0.44395	0.65492	1.31913	1.05463	1.26295	0.64371	0.87183	0.48831	0.90912	1.5336	0.93702	0.92082	1.73237	1.85406	0.7405	0.47429	1.114
2415	sphingosine	Lipid	Sphingolipid Metabolism	17747	LC/MS Pos Late	297	1393	300.29	123-78-4	5353955	C00319	HMDB00252	0.84053	1.6234	1.63487	1.63487	1.03761	1.34084	2.36949	0.83554	2.16571	1.35104	1.52888	1.35747	0.81361	0.4769	1.36185	0.74051	1.14093	0.94618	1.21948	1.30233	1.62799	1.2343	1.90971	1.71939	1.43066	1.33312	2.27632	2.81611	1.46364	1.26315	0.75853	0.60917	0.79175	0.59803	0.87744	1.56791	1.4401
2416	sphingosine 1-phosphate	Lipid	Sphingolipid Metabolism	34445	LC/MS Pos Late	100000626	1375	380.256	26993-30-6	5283560	C06124	HMDB00277	0.71587	0.78724	1.44527	1.74722	1.57766	1.38969	1.15146	0.86606	2.03366	1.6814	0.99739	1.23808	1.06811	1.09534	1.14419	0.66348	1.52032	0.83011	0.56717	1.01808	0.4899	1.09365	1.61393	1.00556	0.98795	0.82749	1.61114	0.75153	1.05274	1.36964	0.88169	0.85676	1.04842	1.27033	0.88906	0.25471	1.23148
4093	stachydrine	Xenobiotics	Food Component/Plant	34384	LC/MS Pos Early	100001296	1440	144.102	4136-37-2	115244	C10172	HMDB04827	0.91506	1.17001	0.75458	0.12893	2.58096	1.4268	0.81313	1.83373	0.33327	3.11157	4.39432	1.91525	0.47384	0.1959	1.77264	5.28581	0.25241	4.0998	8.87572	0.03691	10.0276	2.68296	1.00742	1.05008	2.53538	3.83622	1.40888	0.01938	0.27999	6.87204	0.30408	1.57785	0.16961	0.04005	3.67159	0.90281	7.65304
1174	stearate (18:0)	Lipid	Long Chain Fatty Acid	1358	LC/MS Neg	439	5872	283.264	57-11-4	5281	C01530	HMDB00827	0.3923	0.33356	0.58113	1.88123	0.38217	0.57917	0.40765	0.86107	1.18308	0.44302	0.65849	0.7641	0.77813	0.86389	0.52109	1.69251	0.67125	1.39545	1.13127	1.29743	0.80089	0.80363	1.09798	1.45534	0.30163	0.50704	2.20918	2.9919	0.89914	1.15801	0.93961	1.83082	1.49599	1.35481	0.52902	2.29776	0.4596
1207	stearidonate (18:4n3)	Lipid	Polyunsaturated Fatty Acid (n3 and n6)	33969	LC/MS Neg	100001229	5395	275.202	111174-40-4	5312508	C16300	HMDB06547	0.14138	0.19929	0.36085	1.38063	0.28718	0.07419	0.07419	0.59158	0.94445	0.33702	0.15093	0.07419	0.45025	0.31363	0.07419	3.89948	0.40013	0.36722	0.07419	3.56611	0.35824	1.34781	1.03695	0.42481	0.07419	0.30896	1.29293	1	0.80496	0.33985	1.04018	1.38545	1.91706	7.42403	0.07419	1.51711	0.23472
2395	stearoyl sphingomyelin (d18:1/18:0)	Lipid	Sphingolipid Metabolism	19503	LC/MS Pos Late	1538	2400	731.606	85187-10-6;85187-10-6	6453725	C00550	HMDB01348	0.51664	0.9176	0.90519	1.5907	1.53326	0.75373	0.91134	1.26128	1.86704	0.91241	0.79402	0.90323	1.39686	1.10009	1.26762	0.57183	1.11191	0.65876	0.67493	0.81781	0.55608	0.54391	2.51692	0.74683	1.4602	0.59089	1.25988	1.022	2.86844	1.25115	0.61333	0.73158	1.57523	1.57554	0.70657	1.24777	1.01637
1428	stearoylcarnitine (C18)	Lipid	Fatty Acid Metabolism(Acyl Carnitine)	34409	LC/MS Pos Late	100001391	1485	428.373	18822-91-8	6426855		HMDB00848	0.73633	0.59864	1.12585	1.76887	0.7441	1.01064	1.02744	0.81799	1.27681	0.53519	0.79183	0.54511	0.81797	1.33293	0.72872	0.74489	1.07848	0.63267	1	1.36728	0.67299	1.55899	1.41372	1.26334	0.69528	0.76964	1.90015	0.31502	1.15778	1.54916	1.10748	0.84297	1.14936	0.96649	0.47375	0.71046	1.09712
1483	stearoylcholine*	Lipid	Fatty Acid Metabolism (Acyl Choline)	57464	LC/MS Pos Late	100015759	1520	370.368					1	0.45199	2.29063	3.35098	0.92628	0.51921	0.32365	2.84092	1.95437	1.27646	0.74392	1.61775	1.28911	1.14397	0.4003	1.603	1.45069	0.53149	0.96245	1.38439	1.93508	0.73906	0.87198	2.12131	0.52139	2.4339	0.72804	1.66948	0.36662	0.40661	0.31704	0.21513	0.44804	0.76137	0.63559	0.12255	0.41443
1310	suberate (C8-DC)	Lipid	Fatty Acid, Dicarboxylate	15730	LC/MS Neg	100000016	804.3	173.082	505-48-6	10457	C08278	HMDB00893	0.29555	0.84813	0.56545	0.92877	0.29555	0.29555	0.29555	0.29555	0.29555	0.54899	0.29555	0.58888	0.71165	0.29555	1.12828	1.0663	0.29555	0.79097	0.84904	0.29555	1.33328	0.91065	0.29555	0.29555	0.29555	0.48849	0.29555	0.92303	0.29555	0.29555	0.29555	0.29555	0.46762	0.29555	1.0754	1.15457	0.29555
1119	succinate	Energy	TCA Cycle	1437	LC/MS Polar	252	3149	117.019	110-15-6	1110	C00042	HMDB00254	0.97013	0.94996	1.55846	0.27951	0.17182	0.52489	0.31016	1.81873	1.19748	1.03683	0.06446	1.45697	0.94397	0.18438	0.85658	0.98468	0.2985	0.88179	0.25778	1.24063	0.1057	1.11589	0.37756	1.70079	0.83041	0.99123	1.51662	0.79916	1.46015	0.11858	0.77759	0.12263	0.32527	0.22429	0.89453	3.23407	1.64836
4786	succinimide	Xenobiotics	Chemical	41888	LC/MS Polar	100003696	2155	116.035	123-56-8	11439	C07273		0.9727	1.43604	0.91858	0.8456	0.76527	0.6414	1.73888	0.3892	0.3892	0.56259	1.52512	0.98259	0.97257	1.21618	1.08427	1.49629	0.88665	0.9941	1.59494	1.32556	1.42632	0.51181	1.32884	1.99357	0.3892	0.63842	0.61598	1.13148	0.74922	1.00729	1.51355	0.91298	0.74082	0.63957	0.73329	3.45812	1.0859
1118	succinylcarnitine (C4-DC)	Energy	TCA Cycle	37058	LC/MS Pos Early	100001948	2291	262.129	256928-74-2	71464481		HMDB61717	1.39728	1.13282	0.87154	1.38841	1.12855	0.60358	1.69419	1.07245	1.06694	1.04792	0.81442	1.01969	1.06257	0.89093	1.15739	1.66471	0.77425	1.2694	1.26747	0.62225	1.85308	0.71776	1.52913	2.15131	1.28326	1.49214	1.34837	1.45572	3.6832	1.00755	1.10254	0.47906	0.73647	0.71863	1.61531	1.84544	0.89873
1009	sucrose	Carbohydrate	Disaccharides and Oligosaccharides	1519	LC/MS Polar	935	3092	387.114	57-50-1	5988	C00089	HMDB00258	1.99429	1.7109	0.57965	2.85503	1.33679	3.66555	1.17482	2.24738	4.21517	2.58815	1.00808	1.45954	0.40226	0.28816	1.20159	0.70997	0.29045	0.70981	4.66155	1.21915	3.35683	0.55451	0.05702	0.05702	0.73994	1.66433	0.2281	0.62365	0.29076	0.75441	2.21123	0.05702	0.79464	0.55224	4.75453	0.05702	1.41815
4374	sulfamethoxazole	Xenobiotics	Drug - Antibiotic	53240	LC/MS Neg	100009327	1941	252.045		5329	D00285,C07315,D00447	HMDB15150	0.00124	0.99371	0.00043	0.0003	1.13682	0.0003	0.0003	0.92706	0.0003	3.06367	0.00048	0.83184	0.01517	0.1195	0.02919	0.23231	6.07485	1	7.24201	0.01496	0.50756	4.9959	0.00051	0.0003	0.0003	0.0003	0.00062	0.0003	0.17634	0.00053	0.0003	0.0003	0.0003	1.43183	0.0003	0.62559	0.00084
4051	sulfate of piperine metabolite C16H19NO3 (2)*	Xenobiotics	Food Component/Plant	62295	LC/MS Neg	100020496	4112	352.086					0.33276	0.04585	0.68071	0.46989	0.90375	0.32341	0.70642	0.8083	1.40438	6.75816	0.48866	0.04585	0.16119	3.57438	0.04585	0.49939	2.21102	4.73179	2.45855	0.25564	2.39624	0.39428	0.19691	0.38389	0.04585	0.70317	0.04585	0.13313	0.42628	0.89006	0.04585	0.04585	1.67684	1.7802	0.26378	0.47173	1.01673
4052	sulfate of piperine metabolite C16H19NO3 (3)*	Xenobiotics	Food Component/Plant	62296	LC/MS Neg	100020497	4200	352.086					0.37717	0.0713	0.49343	0.25705	0.54552	0.0713	0.534	0.74305	1.03242	4.28064	0.39053	0.0713	0.16136	2.64612	0.0713	0.52772	1.91379	4.48556	2.03245	0.13348	1.99875	0.49999	0.0713	0.40376	0.0713	0.79488	0.0713	0.0713	0.40464	0.67208	0.0713	0.0713	1.14658	1.21321	0.0713	0.51536	0.65048
4057	sulfate of piperine metabolite C18H21NO3 (1)*	Xenobiotics	Food Component/Plant	62297	LC/MS Neg	100020502	4481	378.102					0.18143	0.18143	0.18143	0.45881	0.77552	0.18143	0.24509	0.29891	0.93668	1.38443	0.29157	0.18143	0.18143	1.16512	0.18143	0.99746	1.35879	4.32561	1.48056	0.18143	0.73019	0.18143	0.18143	0.18143	0.18143	0.27876	0.18143	0.18143	0.18143	0.7734	0.18143	0.18143	1.11848	0.77065	0.18143	0.87563	0.55072
4679	sulfate*	Xenobiotics	Chemical	46960	LC/MS Neg	100002528	616	96.9601	14808-79-8	1118	C00059	HMDB01448	1.17993	1.11428	1.16022	1.21534	1.0426	0.92073	1.06491	0.92692	1.09479	0.74093	1.08571	0.67384	0.85403	0.77335	0.96449	0.98003	0.74437	1.03481	1.00163	0.9937	1.21897	0.96962	0.79561	0.81284	0.94075	0.83635	0.91145	0.65569	1.22936	0.7585	0.99964	1.00125	0.86857	0.80765	0.66584	0.90428	0.75989
4410	sulfociprofloxacin*	Xenobiotics	Drug - Antibiotic	62474	LC/MS Neg	100020787	2340	410.083		128781			0.32019	0.32019	0.32019	0.32019	0.32019	0.32019	0.32019	0.32019	0.32019	0.32019	0.32019	0.32019	0.32019	0.32019	0.32019	0.32019	0.32019	0.32019	0.32019	0.32019	0.32019	0.32019	0.32019	0.32019	0.32019	0.32019	0.32019	1	0.32019	0.32019	0.32019	0.32019	0.32019	0.32019	0.32019	0.32019	0.32019
4101	tartarate	Xenobiotics	Food Component/Plant	15336	LC/MS Neg	100000295	615.3	149.009	87-69-4;6106-24-7	444305	C00898	HMDB00956	2.91164	0.23741	2.2822	1.26548	0.92338	0.19519	0.41226	2.86592	0.77579	2.74591	0.19519	1.8681	0.51235	1.2176	0.19519	1.16778	2.49389	0.56719	2.61064	4.62249	24.8553	0.19519	0.19519	0.72573	0.19519	0.91122	0.644	0.84995	37.0649	1.94691	0.19519	0.63863	2.13835	0.19519	1.2529	0.19519	5.57563
4232	tartronate (hydroxymalonate)	Xenobiotics	Bacterial/Fungal	20693	LC/MS Neg	100000840	610	118.999	80-69-3	45	C02287	HMDB35227	1.95318	0.85344	2.10536	1.47303	0.97002	0.9015	0.75397	3.52733	1.00421	1	1.53533	1.5047	1.03173	2.17703	0.04978	1.3382	1.25354	0.75453	2.54323	0.44656	2.95549	0.21507	1.27804	1.20363	0.90189	0.95095	0.82134	0.16993	0.25194	0.62292	0.38252	1.23291	1.14853	0.42076	2.20416	0.04978	2.66453
351	taurine	Amino Acid	Methionine, Cysteine, SAM and Taurine Metabolism	2125	LC/MS Pos Early	512	660	126.022	107-35-7	1123	C00245	HMDB00251	1.15841	1.49389	0.9367	1.09981	0.76896	0.72046	0.50037	0.74223	1.19443	0.9079	0.95224	1.85206	0.95406	0.82318	1.21731	0.87825	1.13324	1.6238	0.53496	0.74014	0.3156	0.84644	0.7134	1.37129	0.64684	0.82858	1.05448	0.39987	0.83061	1.11419	1.38391	0.64871	1.2742	0.76941	0.93085	2.02616	0.67433
2726	taurochenodeoxycholate	Lipid	Primary Bile Acid Metabolism	18494	LC/MS Neg	1629	5250	498.289	6009-98-9	387316	C05465	HMDB00951	0.77712	3.2114	1.00168	1.95004	3.82844	0.47538	40.8566	1.46988	1.22002	4.15105	4.29406	1.52119	5.07098	0.15604	3.84918	79.4285	0.13787	23.7683	20.0772	0.42731	7.33868	1.657	1.35436	2.47173	2.16405	3.39546	0.57572	3.32918	1.37951	1.7749	1.73267	0.53127	1.11595	0.34438	2.39518	173.604	0.34793
2723	taurocholate	Lipid	Primary Bile Acid Metabolism	18497	LC/MS Neg	1648	5150	514.284	145-42-6	6675	C05122	HMDB00036	1.34518	5.87554	1.45444	0.95936	4.03655	0.31694	198.73	0.96888	0.60164	1.87035	10.4546	0.78259	2.96172	0.10033	1.0756	307.641	0.09808	61.9217	38.4102	0.12757	12.4942	1.19758	4.95785	0.96712	4.59105	3.86579	1.98196	8.68229	4.62581	1.95602	1.62166	0.6146	0.56626	0.05917	3.31677	312.62	0.05561
2772	taurocholenate sulfate	Lipid	Secondary Bile Acid Metabolism	32807	LC/MS Neg	100001990	4750	279.614					1.57798	2.08575	1.12611	0.06505	0.84758	0.12228	69.6089	1.37255	0.8493	1.1333	0.78667	0.73804	0.72407	1.17783	0.60294	28.5481	0.21676	9.39472	2.72717	0.42856	0.99287	0.51694	2.84946	1.66987	1.43139	0.19497	0.48243	0.91627	1.90925	0.45045	0.84519	3.32082	0.27773	0.74084	2.00698	49.9105	0.20866
2763	taurohyocholate*	Lipid	Secondary Bile Acid Metabolism	42603	LC/MS Neg	100004084	5000	514.284					0.03865	0.03865	0.03865	0.20838	1.25213	0.03865	61.6858	0.44595	0.47904	1.22086	3.66863	0.40629	3.22194	0.03865	0.93517	87.8697	0.03865	22.125	1.72341	0.03865	1.03064	0.03865	4.25148	0.03865	1	0.03865	1.0253	3.68391	2.57123	0.03865	0.03865	0.44807	0.03865	0.03865	0.03865	89.2323	0.03865
2750	taurolithocholate 3-sulfate	Lipid	Secondary Bile Acid Metabolism	36850	LC/MS Neg	100001658	5027	280.622	64936-83-0	440071	C03642	HMDB02580	0.06069	0.04833	0.23181	0.04833	0.04833	0.14558	7.95721	0.6245	0.04833	0.04833	0.06629	1.92436	0.04833	1.86407	0.12279	6.83371	1.41782	5.19182	4.9376	0.04833	2.32665	0.04833	0.04833	1.17054	0.51151	0.10719	0.13588	0.04833	0.08957	0.42585	0.04833	0.18727	0.84556	0.04833	0.99721	4.02031	1.42719
2755	tauroursodeoxycholate	Lipid	Secondary Bile Acid Metabolism	39378	LC/MS Neg	100002912	5025	498.289	14605-22-2	9848818		HMDB00874	0.15169	3.78449	0.8467	0.14486	0.14486	0.2092	0.14486	0.14486	0.14486	0.14486	0.14486	0.36061	0.14486	0.14486	0.14486	1.35456	0.14486	0.57298	0.9635	0.14486	1.69886	0.14486	0.14486	0.14486	0.14486	0.14486	0.14486	0.14486	0.14486	2.35596	1.62567	0.14486	1.21594	0.14486	0.14486	0.64674	0.14486
2676	testosterone sulfate	Lipid	Androgenic Steroids	35668	LC/MS Neg	100001548	4600	367.158	651-45-6	119207		HMDB02833	1.13587	1.88942	0.18408	0.18408	0.18408	0.18408	16.3365	0.18408	0.18408	0.18408	5.81157	0.18408	0.18408	0.18408	0.18408	42.7397	0.76449	42.5026	5.18782	0.61784	6.11275	0.93981	0.18408	0.52226	3.16809	0.18408	1.43662	0.18408	0.18408	0.18408	0.87514	2.17477	0.18408	0.18408	2.34	0.18408	0.18408
1320	tetradecanedioate (C14-DC)	Lipid	Fatty Acid, Dicarboxylate	35669	LC/MS Neg	100001613	4000	257.176	821-38-5	13185		HMDB00872	1.09377	4.01936	1.48024	0.61749	0.728	0.41931	6.09706	0.8479	0.91246	0.88123	0.66727	0.88196	1.24835	1.94606	0.40483	6.69766	0.53008	1.36414	0.91857	0.61082	1.86129	1.03559	0.4305	1.06249	0.4565	0.92043	0.60492	0.35963	0.79606	2.16956	1.64768	4.58226	1.76841	1.00348	0.70147	3.03802	0.54734
4102	theanine	Xenobiotics	Food Component/Plant	22206	LC/MS Pos Early	100000784	2180	175.108	3081-61-6	439378	C01047	HMDB34365	0.04712	1.21862	0.04712	0.04712	0.04712	0.04712	0.04712	0.04712	0.04712	0.04712	0.04712	0.39392	0.04712	0.04712	0.04712	6.31595	0.04712	0.04712	1	0.04712	0.04712	0.04712	0.04712	0.04712	0.04712	0.04712	0.04712	0.04712	0.04712	0.04712	0.04712	0.04712	0.04712	0.04712	0.66681	0.04712	0.04712
3734	theobromine	Xenobiotics	Xanthine Metabolism	18392	LC/MS Pos Early	100000445	1600	181.072	83-67-0	5429	C07480	HMDB02825	0.12621	0.27383	0.20348	0.88876	1.48978	0.15553	0.18565	1.98309	1.13062	2.35181	0.20152	2.69526	1.10865	0.10832	1.56456	0.29878	1.44053	0.05069	7.27751	0.01966	2.4829	0.07482	0.03872	0.27695	0.11103	2.22387	0.37431	0.09942	1.98686	0.07195	0.22139	0.16388	1.5433	0.65992	0.73037	9.98065	0.15159
3735	theophylline	Xenobiotics	Xanthine Metabolism	18394	LC/MS Neg	100000437	2356.9	179.057	58-55-9	2153	C07130	HMDB01889	0.27442	0.66515	0.77265	1.66293	0.08917	0.29816	0.62396	1.03817	3.14145	0.24472	0.52181	0.74983	3.07229	0.70697	3.89018	0.32598	3.23849	0.22876	4.60538	0.02962	1.85702	0.15553	0.11622	0.18111	0.2303	0.66534	0.25137	0.02962	0.06982	0.57097	0.48217	0.66267	3.91764	0.12002	3.21884	0.36068	0.39625
4819	thioproline	Xenobiotics	Chemical	53231	LC/MS Pos Early	100009232	1250	134.027	34592-47-4	93176			1.42485	1.36668	0.88261	0.8133	1.11082	1.34714	0.74145	0.58135	0.93806	1.09387	0.7281	0.62695	0.81766	0.92724	0.94185	0.56166	0.82189	0.88476	0.50493	0.86497	0.36339	1.1079	1.10697	0.62571	0.75046	0.69648	0.84544	0.84727	0.96795	1.18797	1.63707	0.92678	1.12162	1.20301	1.02084	0.70483	1.56204
3551	threonate	Cofactors and Vitamins	Ascorbate and Aldarate Metabolism	27738	LC/MS Polar	100001022	2384	135.03	70753-61-6	151152	C01620	HMDB00943	1.15529	0.6948	1.64146	1.03761	0.95566	1.02815	0.71224	1.60674	0.75856	0.75433	1.08145	1.23079	1.02716	1.04644	0.57124	0.87833	0.93887	0.89237	1.41324	0.45319	1.56134	0.52085	1.40386	1.08531	0.73128	1	1.63683	0.23902	0.42958	1.22649	0.80079	0.80837	0.9317	0.64172	1.30943	0.36921	2.49985
16	threonine	Amino Acid	Glycine, Serine and Threonine Metabolism	1284	LC/MS Pos Early	564	1514	120.066	72-19-5	6288	C00188	HMDB00167	0.97811	0.58791	0.87885	1.04839	0.89842	1.16331	1.18771	0.95996	1.03761	0.8491	1.29363	1	0.88864	0.96439	0.57071	1.20004	1.12051	1.4399	0.35202	0.95113	0.51301	0.79571	0.83844	0.76025	0.67811	1.2373	0.94748	0.67335	0.90551	1.12292	1.62807	1.14718	1.14699	1.35976	0.87004	1.02729	0.85428
4104	thymol sulfate	Xenobiotics	Food Component/Plant	36095	LC/MS Neg	100001757	4410	229.054	89-83-8		C09908	HMDB01878	1.08266	0.02709	0.75604	0.17586	0.32618	0.85606	1.03164	0.31933	0.08161	0.55856	0.14096	9.91252	0.06154	0.13092	0.65299	0.02709	3.3525	21.323	0.38983	2.50085	0.27317	0.19891	0.12793	0.03626	0.02709	1.11105	0.21371	0.14916	0.77871	0.22885	0.32729	0.06235	0.11086	0.12579	10.5126	6.02668	1.00982
202	thyroxine	Amino Acid	Tyrosine Metabolism	2761	LC/MS Neg	1094	4808	775.679	51-48-9	5819	C01829	HMDB01918	0.78552	0.76762	1.28086	1.18596	1.31825	0.66935	0.9003	0.92411	1.07288	1.09614	0.96577	0.52116	1.8818	0.90551	0.90505	0.81058	0.94719	1.01247	1.19337	1.1639	1.0815	1.13917	1.23757	1.437	0.81305	1.0525	0.80435	0.91224	1.31821	1.07629	1.02171	1.04029	0.93819	0.79611	0.74391	0.7982	1.06151
381	trans-4-hydroxyproline	Amino Acid	Urea cycle; Arginine and Proline Metabolism	32306	LC/MS Pos Early	1001	1064	132.066	51-35-4	5810	C01157	HMDB00725	1.02684	0.85028	0.53494	1.10102	1.10521	0.68598	0.4751	2.19655	1.28658	1.1025	0.67284	1.50202	0.45899	0.54447	0.57626	0.56106	1.19674	1.4787	0.67131	1.15379	1.19944	1.33653	0.63894	0.44187	0.44896	0.76744	0.92622	3.20541	0.68101	0.979	2.31113	0.78616	1.97341	2.36837	0.46162	1.38267	0.60036
72	trans-urocanate	Amino Acid	Histidine Metabolism	607	LC/MS Pos Early	537	2285	139.05	104-98-3	736715	C00785	HMDB00301	2.73121	2.07478	0.7123	1.24448	1.10354	1.5612	0.87821	0.80871	1.50021	2.08124	1.15817	0.79699	1.14308	0.90949	1.29089	0.96471	0.51132	1.06665	0.84421	0.95453	0.61587	1.75252	0.69211	0.69616	0.78726	1.2213	1.33164	2.5944	1.71	1.36759	0.79582	2.39645	2.00984	1.18576	0.97148	6.30406	0.39591
4585	trazadone	Xenobiotics	Drug - Psychoactive	57691	LC/MS Pos Early	100015783	3498	372.159	19794-93-5	5533	C07156,D08626	HMDB14794	0.24633	0.24633	0.24633	0.24633	0.24633	0.24633	0.24633	0.24633	0.24633	0.24633	0.24633	0.24633	0.24633	0.24633	0.24633	0.24633	0.24633	0.24633	0.24633	0.24633	0.24633	0.24633	0.24633	0.24633	0.24633	0.24633	0.24633	0.24633	0.24633	0.24633	0.24633	0.24633	0.24633	0.24633	0.24633	0.24633	0.24633
2397	tricosanoyl sphingomyelin (d18:1/23:0)*	Lipid	Sphingolipid Metabolism	52436	LC/MS Pos Late	100008955	3200	801.684				HMDB12105	0.47169	0.62466	1.02299	1.13886	0.82637	1.08695	0.57456	0.8621	1.09558	1.03385	0.72292	0.82947	0.89121	0.95972	0.8081	0.72984	1.29242	0.75672	0.52421	0.91248	0.46395	0.73831	1.49295	1.08506	1.06994	0.69879	1	0.35699	1.06093	1.35357	0.60398	0.71586	1.36693	1.43242	0.54182	0.55186	0.74158
3528	trigonelline (N'-methylnicotinate)	Cofactors and Vitamins	Nicotinate and Nicotinamide Metabolism	32401	LC/MS Pos Early	100001092	1388	138.055	535-83-1	5570	C01004	HMDB00875	0.65779	0.14971	1.56283	2.82698	0.75899	5.62755	1.73259	1.50606	3.62205	0.62832	1.36577	3.2869	5.61671	0.10754	1.07595	0.70075	0.42485	0.45627	4.01673	0.16095	3.87332	7.10447	0.53113	0.47382	1.53413	3.52652	0.8344	0.96324	1.31302	8.77354	0.84618	1.82656	2.99603	1.79491	1.02573	0.58903	2.99198
1719	trimethylamine N-oxide	Lipid	Phospholipid Metabolism	40406	LC/MS Pos Early	100003397	2100	76.0757	1184-78-7	1145	C01104	HMDB00925	1	1.23558	5.05999	0.59844	1.71638	0.90324	2.59371	1.09532	0.29782	0.25484	0.26257	1.03139	0.7878	1.39655	1.8647	0.69278	1.51246	1.31922	3.62342	0.05633	2.77899	0.41428	0.28925	0.02327	0.22293	0.49465	0.03735	0.11709	0.51717	0.57166	0.35276	0.0813	1.1974	2.18947	1.92798	0.03581	0.4869
206	tryptophan	Amino Acid	Tryptophan Metabolism	54	LC/MS Pos Early	565	2986	205.097	73-22-3	6305	C00078	HMDB00929	0.98247	0.5481	0.85887	0.77335	0.59824	1.06255	0.58432	0.22227	0.76951	0.76942	0.87257	0.87165	0.73324	1.23822	0.997	0.60771	1.62523	1.16498	0.27421	0.82191	0.23199	0.96902	0.27673	0.9314	0.25834	0.71996	0.52415	0.37748	0.26284	1.25983	1.49571	0.80836	1.32031	0.96194	0.56167	0.3569	0.9104
215	tryptophan betaine	Amino Acid	Tryptophan Metabolism	37097	LC/MS Pos Early	100001743	2673	247.144	20671-76-5	442106	C09213	HMDB61115	1.6183	1.45443	0.25714	0.16939	2.1442	0.23746	3.43354	5.53927	1.52319	23.681	0.56459	15.14	0.16642	0.83496	0.38461	3.54585	1.80681	13.2551	1.01139	0.93768	0.87269	0.7109	2.94601	0.07313	0.01866	0.04175	0.03787	0.58646	0.32977	0.01799	4.07054	0.4324	5.31989	14.3953	14.4298	0.3461	0.38893
185	tyramine O-sulfate	Amino Acid	Tyrosine Metabolism	48408	LC/MS Neg	100006092	1565	216.034	30223-92-8	153005		HMDB06409	6.35801	3.2707	2.2818	5.22287	17.7333	0.60035	1.42601	0.04291	0.53122	6.13962	0.64956	0.31058	0.34318	1.18335	5.85848	0.18735	0.77699	0.73628	0.59885	9.94612	1.1606	7.66452	2.80086	0.04291	0.22819	0.90975	0.40846	0.11532	0.68984	2.07806	2.72191	1.10891	0.39231	5.88918	0.30184	3.37074	0.29234
132	tyrosine	Amino Acid	Tyrosine Metabolism	1299	LC/MS Pos Early	815	2430	182.081	60-18-4	6057	C00082	HMDB00158	1.11935	0.65388	0.74518	0.88703	0.95121	0.96603	0.99821	0.62691	0.85395	1.11428	0.93716	1.18379	0.93037	1.02929	0.87171	1.4542	0.94912	1.80106	0.54989	1.34211	0.56665	1.12067	0.70586	1.0839	0.90632	0.90174	1.04937	0.62172	0.66306	1.14673	1.06799	0.70613	1.24514	1.07049	1	0.89337	0.70688
4147	umbelliferone sulfate	Xenobiotics	Food Component/Plant	48674	LC/MS Neg	100006282	2440	240.981	69526-88-1	129659			1.55372	2.08828	0.08451	0.08451	1.41816	0.13557	0.20993	0.34959	0.08451	0.13171	0.19055	0.08451	0.18155	0.08451	1.70048	1.23821	0.08451	1.70437	1.28337	0.08451	0.36814	9.64391	0.09673	0.08451	0.08451	0.08451	0.08451	0.08451	0.7724	1.78884	3.25447	0.22542	0.08451	0.08451	1.20175	2.43423	7.04533
3440	uracil	Nucleotide	Pyrimidine Metabolism, Uracil containing	605	LC/MS Polar	825	1089.7	111.02	66-22-8	1174	C00106	HMDB00300	1.83182	1.16891	1.10535	1.49571	0.4127	0.4127	1.50882	1.35099	1.21073	0.99036	0.70671	0.75273	0.81779	0.4127	0.74888	1.58332	0.82153	1.2267	1.63954	1.20633	1.45205	0.65271	0.66859	2.06256	0.60494	1.16429	1.01698	1.5135	3.15665	0.87769	0.72281	0.76773	0.77441	0.72962	1.06058	1.91057	0.4127
3357	urate	Nucleotide	Purine Metabolism, (Hypo)Xanthine/Inosine containing	1604	LC/MS Neg	1134	757.1	167.021	69-93-2;120K5305	1175	C00366	HMDB00289	1.43317	1.09561	0.85826	1.84507	2.07773	0.86471	1.52717	1.90293	1.36937	1.62777	1.12733	0.75659	1.36434	0.82894	0.55849	1.81043	1.00892	2.04513	0.8548	0.75519	1.49672	1.35994	1.57863	0.69936	1.5187	1.09486	1.34763	1.18645	2.29182	0.91178	1.35303	1.02013	0.78732	1.06722	0.74016	1.28136	0.70302
360	urea	Amino Acid	Urea cycle; Arginine and Proline Metabolism	1670	LC/MS Pos Early	533	700	121.072	57-13-6	1176	C00086	HMDB00294	0.65001	0.56236	0.61851	0.83136	0.70849	0.83734	1.15467	0.85865	0.58383	0.722	1.03205	1.17575	0.72736	0.7536	0.81069	0.80151	0.70196	1.37162	0.85495	0.42273	0.77683	0.57416	0.34932	0.93816	0.50318	1.01507	0.75996	0.4713	0.56878	1.15902	1.31847	1.14104	1.10593	1.10711	0.44973	0.70256	0.35452
3439	uridine	Nucleotide	Pyrimidine Metabolism, Uracil containing	606	LC/MS Neg	535	1457.6	243.062	58-96-8	6029	C00299	HMDB00296	0.99976	0.89232	1.02159	0.81979	1.00601	0.5568	1.00744	1.14964	1.19578	0.88484	0.90004	0.58918	1.06678	0.89331	1.10943	0.49615	0.7745	1.11481	0.82032	1.6307	0.81735	1.26787	0.72106	0.88592	0.75854	0.93482	1.01324	0.88864	0.92619	1.50238	0.94379	1.24722	0.91258	0.745	0.92547	1.04182	0.69656
2752	ursodeoxycholate	Lipid	Secondary Bile Acid Metabolism	1605	LC/MS Neg	1135	5055	391.285	128-13-2	31401	C07880	HMDB00946	1.13105	3.37156	2.39902	0.05711	0.03242	1.21745	0.03242	0.50156	0.03242	0.03242	0.03242	0.84395	0.03242	0.84314	0.03242	0.03242	1.67648	0.03242	0.10839	0.04638	0.20107	0.03242	0.03242	0.03242	0.03242	0.03242	0.03242	0.03242	0.15485	3.4367	2.91061	0.03242	3.2652	0.16847	0.03242	0.03242	0.17411
309	valine	Amino Acid	Leucine, Isoleucine and Valine Metabolism	1649	LC/MS Pos Early	566	2479	118.086	72-18-4	6287	C00183	HMDB00883	1.07434	0.83297	0.73598	0.85289	0.84749	1.04922	0.68026	0.68669	0.8617	0.93308	0.77522	0.85189	0.83391	1.02447	0.95769	1.0179	0.96763	1.42588	0.46833	1.36908	0.5455	0.97308	0.71062	0.73734	0.62382	0.88527	0.76745	0.88095	0.80693	1.27375	1.4891	0.9204	1.27819	1.19717	0.94164	1.1218	0.76657
805	valylglycine	Peptide	Dipeptide	40475	LC/MS Neg	100003641	1506	173.093	686-43-1	136487		HMDB29127	0.29363	0.29363	0.29363	0.29363	0.48369	0.29363	0.29363	0.29363	1.16373	0.90967	0.96076	1.47744	0.29363	0.29363	0.29363	0.29363	0.36002	0.29363	0.29363	1.77584	0.29363	0.29363	0.29363	0.72916	0.29363	0.69202	2.02498	0.29363	0.29363	0.29363	0.29363	0.29363	0.29363	1	0.92948	0.29363	0.29363
159	vanillactate	Amino Acid	Tyrosine Metabolism	54910	LC/MS Neg	100006129	1625	211.061	2475-56-1	160637		HMDB00913	1.56451	1.5159	0.76442	0.91145	0.93036	0.47837	1.43596	1.58566	1.64827	1.36384	1.30086	1.04951	0.79887	1.2632	1.23298	0.93465	1.17724	1.24546	2.40313	0.63452	2.16766	1.25646	0.98301	0.45539	1.11038	1.08275	1.12766	1.63397	1.96244	0.92742	1.09107	1.15547	0.44983	0.60869	0.55075	2.31324	0.75883
187	vanillic alcohol sulfate	Amino Acid	Tyrosine Metabolism	48733	LC/MS Neg	100006125	1808	233.013	754920-02-0				0.48213	2.67119	0.38031	6.40698	5.85827	0.95932	10.7214	0.14413	4.77249	10.876	0.32496	0.49144	0.26761	0.31004	0.75579	1.3174	0.14413	2.57523	1.34887	0.32682	1.23488	7.44089	0.14413	0.14413	0.3639	0.89488	0.49492	0.14413	2.3338	0.52435	7.87025	0.14413	0.14413	0.41423	11.7854	1.46456	0.14413
160	vanillylmandelate (VMA)	Amino Acid	Tyrosine Metabolism	1567	LC/MS Neg	1111	941	197.046	55-10-7	1245	C05584	HMDB00291	0.28671	2.3652	0.64403	0.79245	0.93664	0.28671	0.28671	0.28671	1.96239	1.18505	0.76382	0.65236	0.28671	1.2838	1.50388	0.28671	0.9426	0.28671	0.71242	1.0252	1.46185	0.28671	0.28671	0.43971	0.84399	0.49513	0.70956	0.28671	2.03622	0.67127	0.59505	0.71507	1.16802	0.77773	0.6716	1.68761	0.79533
3349	xanthine	Nucleotide	Purine Metabolism, (Hypo)Xanthine/Inosine containing	3147	LC/MS Polar	1004	2023	151.026	69-89-6	1188	C00385	HMDB00292	1.0837	1.16918	1.29317	0.84727	1.39892	0.85139	1.03367	1.05802	0.69595	1.06002	0.50717	1.03344	2.12085	1.16505	1.56367	0.74635	1.11884	0.97876	1.7463	1.13792	1.59546	0.79942	2.49761	2.23012	0.99598	1.16336	1.64896	1.24288	1.67729	1.20252	0.95038	1.03262	0.7713	1.083	1.14204	3.48919	1.50385
227	xanthurenate	Amino Acid	Tryptophan Metabolism	15679	LC/MS Neg	100000015	1476	204.03	59-007	5699	C02470	HMDB00881	0.93035	0.34639	0.34639	0.34639	0.34639	0.34639	0.34639	0.34639	0.34639	0.34639	0.58371	0.34639	0.34639	1.26877	0.34639	0.34639	2.3305	0.91747	0.34639	0.85135	0.47213	0.34639	0.34639	0.42441	0.34639	0.55876	0.34639	0.34639	0.34639	1	1.81972	0.83795	0.62077	0.34639	0.34639	1.39534	0.34639
1462	ximenoylcarnitine (C26:1)*	Lipid	Fatty Acid Metabolism(Acyl Carnitine)	57517	LC/MS Pos Late	100015836	1607	538.483					0.9247	0.74257	1.16149	1.87598	0.7586	1.205	1.84938	0.52675	1.66698	0.80098	0.62761	0.32222	0.79899	0.92613	0.53044	1.50284	0.62322	0.9904	0.60376	1.64424	0.79814	1.07007	2.30881	1.03702	0.79347	0.70287	1.26988	1.46118	1.57461	1.2173	0.75523	1	1.47871	0.89326	0.46745	1.32707	0.91971
957	xylose	Carbohydrate	Pentose Metabolism	15581	LC/MS Polar	826	1727	195.051	609-06-3	135191	C00181	HMDB00098	3.49977	0.29523	0.29523	0.77185	0.75645	0.77307	1.01937	0.29523	0.9165	3.95999	1.14894	0.43692	0.29523	0.69641	0.29523	0.51267	0.9731	1.23807	2.01095	3.76701	6.09554	1.14054	0.76018	0.91098	1.08754	1.58785	7.65273	1.35387	0.58985	1.18372	1.1232	0.94325	0.61771	0.29523	0.66879	2.25515	5.14568
[truncated: 53 more columns]

## Sheet: Iris 1 Versus N Iris 1
Metabolite ID	Pvalue	FDR	Fold Change	Metabolite Name
1752	0.000292441	0.187781	1.14708	1-palmitoyl-2-palmitoleoyl-GPC (16:0/16:1)*
1493	0.000691438	0.187781	-1.23424	2-hydroxyoctanoate
1737	0.000720388	0.187781	1.10567	1-myristoyl-2-palmitoyl-GPC (14:0/16:0)
1871	0.00127866	0.249979	0.927236	1-palmitoyl-2-oleoyl-GPE (16:0/18:1)
1824	0.00170431	0.266554	-0.686664	1-oleoyl-2-docosahexaenoyl-GPC (18:1/22:6)*
9	0.00248986	0.324512	-0.393936	serine
1105	0.00376818	0.355989	1.18828	N-acetylglucosamine/N-acetylgalactosamine
302	0.00388543	0.355989	0.868585	ethylmalonate
4883	0.00409706	0.355989	-1.70928	glycine conjugate of C10H14O2 (1)*
1755	0.00496087	0.357609	0.446458	1-palmitoyl-2-oleoyl-GPC (16:0/18:1)
447	0.00577016	0.357609	-0.885561	gamma-glutamylglutamine
4057	0.00620878	0.357609	-1.64387	sulfate of piperine metabolite C18H21NO3 (1)*
4747	0.00690295	0.357609	-0.200442	EDTA
1963	0.00717976	0.357609	-0.493646	1-stearoyl-2-oleoyl-GPG (18:0/18:1)
1479	0.00719976	0.357609	1.34589	palmitoloelycholine
1751	0.00731681	0.357609	0.51865	1,2-dipalmitoyl-GPC (16:0/16:0)
2407	0.00843975	0.385636	-0.523164	sphingomyelin (d18:1/20:1, d18:2/20:0)*
454	0.00961164	0.385636	-0.809711	gamma-glutamylmethionine
1330	0.00971724	0.385636	-1.15149	3-carboxy-4-methyl-5-pentyl-2-furanpropionate (3-Cmpfp)**
2430	0.00986281	0.385636	-0.546551	sphingomyelin (d18:2/18:1)*
3740	0.0109294	0.388984	-1.44171	3,7-dimethylurate
164	0.0114261	0.388984	0.944329	3-methoxytyramine sulfate
1369	0.0114407	0.388984	-1.04057	2-aminooctanoate
303	0.0122074	0.397759	-0.551724	methylsuccinate
3677	0.0130774	0.405125	-2.20902	guaiacol sulfate
2377	0.0134696	0.405125	0.509982	sphinganine
1718	0.0148962	0.431438	1.10421	glycerophosphoinositol*
1972	0.0175617	0.463381	0.379204	1-palmitoyl-2-linoleoyl-GPI (16:0/18:2)
461	0.0183592	0.463381	-1.31146	gamma-glutamylcitrulline*
1872	0.0187235	0.463381	0.631087	1-palmitoyl-2-linoleoyl-GPE (16:0/18:2)
3742	0.0188041	0.463381	-1.41597	1-methylxanthine
3736	0.0190113	0.463381	-1.20486	1-methylurate
2415	0.0201382	0.463381	0.505683	sphingosine
3738	0.020257	0.463381	-1.24018	1,3-dimethylurate
3373	0.0207396	0.463381	0.467343	adenine
3605	0.0220508	0.470272	0.887776	biliverdin
448	0.022319	0.470272	-0.410428	gamma-glutamylglycine
1091	0.0236009	0.470272	0.423021	N-acetylneuraminate
426	0.023812	0.470272	-1.32867	cysteine-glutathione disulfide
289	0.024437	0.470272	-0.353764	isoleucine
132	0.0252525	0.470272	-0.29691	tyrosine
3674	0.0252576	0.470272	-2.25989	catechol sulfate
4786	0.026461	0.472222	0.583149	succinimide
76	0.0268625	0.472222	0.562203	imidazole lactate
1	0.0271739	0.472222	-0.345662	glycine
2427	0.0297006	0.49064	0.36906	sphingomyelin (d18:0/20:0, d16:0/22:0)*
3604	0.0297968	0.49064	0.657106	bilirubin (E,Z or Z,E)*
342	0.0302594	0.49064	-0.755758	S-methylcysteine sulfoxide
42	0.0307434	0.49064	-0.224165	glutamine
1677	0.0330594	0.509689	-0.479072	N-palmitoylserine
1970	0.0346254	0.509689	0.509063	1-palmitoyl-2-oleoyl-GPI (16:0/18:1)*
1875	0.0355056	0.509689	0.49454	1-palmitoyl-2-arachidonoyl-GPE (16:0/20:4)*
952	0.0364299	0.509689	0.393508	ribitol
1110	0.0366496	0.509689	-0.258132	citrate
4804	0.0372018	0.509689	-2.30727	3-hydroxypyridine sulfate
65	0.0372358	0.509689	-0.270702	histidine
252	0.0372964	0.509689	-0.838291	5-bromotryptophan
1328	0.037803	0.509689	-0.891841	docosadioate (C22-DC)
452	0.0396698	0.519512	-0.490076	gamma-glutamyl-alpha-lysine
2722	0.040117	0.519512	1.48651	glycocholate
344	0.0405246	0.519512	0.296749	cysteine s-sulfate
1508	0.0451205	0.546998	-0.74112	3-hydroxyoctanoate
431	0.0454077	0.546998	-0.53551	cys-gly, oxidized
2393	0.045545	0.546998	0.321152	behenoyl dihydrosphingomyelin (d18:0/22:0)*
4043	0.046408	0.546998	-1.30402	glucuronide of piperine metabolite C17H21NO3 (4)*
310	0.0464774	0.546998	0.369602	N-acetylvaline
31	0.0469908	0.546998	1.80167	N-methylalanine
276	0.0495638	0.546998	0.586258	3-methylglutaconate
321	0.0499458	0.546998	-0.269884	methionine
1825	0.0511405	0.546998	-0.602888	1,2-dilinoleoyl-GPC (18:2/18:2)
3427	0.0512897	0.546998	0.450001	orotate
2428	0.0527432	0.546998	0.573011	sphingomyelin (d18:0/18:0, d19:0/17:0)*
3458	0.0528783	0.546998	1.28584	3-ureidopropionate
99	0.0564469	0.546998	0.556841	5-hydroxylysine
4698	0.0577218	0.546998	-1.20684	3-acetylphenol sulfate
1300	0.0579727	0.546998	-0.740589	adipate (C6-DC)
1119	0.0588762	0.546998	-1.22322	succinate
1447	0.0591121	0.546998	-0.703739	behenoylcarnitine (C22)*
3735	0.0601339	0.546998	-1.53065	theophylline
1829	0.0605434	0.546998	-0.560718	1-linoleoyl-2-arachidonoyl-GPC (18:2/20:4n6)*
358	0.060799	0.546998	-0.39968	arginine
4819	0.0613718	0.546998	-0.35401	thioproline
3388	0.0646678	0.546998	0.563883	N6-carbamoylthreonyladenosine
3460	0.0662506	0.546998	0.357802	N-acetyl-beta-alanine
4616	0.066371	0.546998	-1.10189	hydroquinone sulfate
255	0.0666736	0.546998	-0.237661	leucine
4073	0.0669662	0.546998	1.45026	saccharin
149	0.0701477	0.546998	-1.44693	phenol glucuronide
3707	0.0711143	0.546998	-1.8387	methyl-4-hydroxybenzoate sulfate
368	0.0715411	0.546998	0.767871	homocitrulline
1043	0.0715657	0.546998	0.502986	galactitol (dulcitol)
3709	0.0718245	0.546998	-1.85969	propyl 4-hydroxybenzoate sulfate
458	0.071913	0.546998	-0.738726	gamma-glutamyltyrosine
43	0.072459	0.546998	0.507911	alpha-ketoglutaramate*
2420	0.0727629	0.546998	-0.42928	sphingomyelin (d18:2/21:0, d16:2/23:0)*
91	0.073748	0.546998	-0.313917	lysine
292	0.0737886	0.546998	-0.302991	3-methyl-2-oxovalerate
221	0.0737992	0.546998	0.569396	kynurenate
240	0.0740889	0.546998	-2.13531	indolepropionate
2405	0.0742098	0.546998	-0.311462	sphingomyelin (d18:1/18:1, d18:2/18:0)
2116	0.0749612	0.546998	0.366245	1-oleoyl-GPG (18:1)*
2067	0.0751697	0.546998	-0.581608	1-lignoceroyl-GPC (24:0)
1774	0.0752723	0.546998	-0.341701	1-palmitoyl-2-docosahexaenoyl-GPC (16:0/22:6)
206	0.075378	0.546998	-0.459801	tryptophan
974	0.0757252	0.546998	0.31678	arabitol/xylitol
411	0.0761232	0.546998	0.331984	5-methylthioadenosine (MTA)
4144	0.0771399	0.546998	-1.35151	4-vinylguaiacol sulfate
429	0.077349	0.546998	-0.499281	cysteinylglycine
1329	0.0775565	0.546998	-1.17727	3-carboxy-4-methyl-5-propyl-2-furanpropanoate (CMPF)
1807	0.0781005	0.546998	-0.421088	1-stearoyl-2-docosahexaenoyl-GPC (18:0/22:6)
2344	0.0787209	0.546998	-0.834559	linoleoyl-linolenoyl-glycerol (18:2/18:3) [2]*
2421	0.0790125	0.546998	-0.46435	sphingomyelin (d18:1/20:2, d18:2/20:1, d16:1/22:2)*
3579	0.0793913	0.546998	-0.601371	gamma-tocopherol/beta-tocopherol
3531	0.0797414	0.546998	0.914745	N1-Methyl-4-pyridone-3-carboxamide
3678	0.08148	0.547161	-1.45871	3-methyl catechol sulfate (1)
68	0.081844	0.547161	0.616816	N-acetylhistidine
1298	0.0832034	0.547161	0.656568	2-hydroxyglutarate
4051	0.0836547	0.547161	-1.56204	sulfate of piperine metabolite C16H19NO3 (2)*
1444	0.0840248	0.547161	-0.558787	arachidoylcarnitine (C20)*
3603	0.0851859	0.547161	0.728719	bilirubin (E,E)*
2684	0.0853099	0.547161	-0.733603	5alpha-androstan-3alpha,17beta-diol monosulfate (2)
392	0.0853627	0.547161	-0.527918	guanidinoacetate
4052	0.0873904	0.552475	-1.37875	sulfate of piperine metabolite C16H19NO3 (3)*
386	0.0876793	0.552475	1.33909	N-methylproline
3530	0.0883112	0.552475	0.903487	N1-Methyl-2-pyridone-5-carboxamide
3739	0.0898529	0.557659	-1.23164	1,7-dimethylurate
2434	0.0932601	0.563318	0.517793	N-palmitoyl-heptadecasphingosine (d17:1/16:0)*
4104	0.093325	0.563318	-1.60819	thymol sulfate
446	0.0934881	0.563318	-0.463742	gamma-glutamylglutamate
2753	0.0937295	0.563318	-1.83105	isoursodeoxycholate
402	0.0943666	0.563318	0.724663	N-acetyl-isoputreanine*
4459	0.0964814	0.571579	-0.968598	4-hydroxycoumarin
53	0.0989555	0.581396	0.487897	beta-citrylglutamate
2493	0.0996296	0.581396	-0.464566	glycosyl-N-behenoyl-sphingadienine (d18:2/22:0)*
1826	0.100369	0.581396	-0.721504	1-linoleoyl-2-linolenoyl-GPC (18:2/18:3)*
380	0.103289	0.590771	1.20745	N-methylhydroxyproline**
1943	0.104351	0.590771	0.778039	1-stearoyl-2-oleoyl-GPS (18:0/18:1)
1790	0.104893	0.590771	0.386778	1-stearoyl-2-oleoyl-GPC (18:0/18:1)
2341	0.10552	0.590771	-0.662185	linoleoyl-linoleoyl-glycerol (18:2/18:2) [1]*
2114	0.106124	0.590771	0.456943	1-stearoyl-GPG (18:0)
79	0.10652	0.590771	-0.413976	N-acetylcarnosine
273	0.108587	0.597992	0.540216	beta-hydroxyisovalerate
1370	0.11125	0.608371	-0.939055	N-acetyl-2-aminooctanoate*
4147	0.113169	0.614568	-1.61647	umbelliferone sulfate
403	0.116005	0.622718	0.616171	spermidine
1130	0.116262	0.622718	-0.617654	citraconate/glutaconate
3733	0.118834	0.628259	-1.11705	paraxanthine
187	0.11982	0.628259	-1.16712	vanillic alcohol sulfate
3507	0.120336	0.628259	1.26884	quinolinate
2378	0.12051	0.628259	-0.506141	sphinganine-1-phosphate
3741	0.122161	0.632649	-1.22935	1,3,7-trimethylurate
1327	0.124214	0.636706	-0.595936	eicosanodioate (C20-DC)
3679	0.124573	0.636706	-1.14999	3-methyl catechol sulfate (2)
4068	0.126323	0.638863	-1.44022	quinate
453	0.126859	0.638863	-0.3967	gamma-glutamyl-epsilon-lysine
341	0.12868	0.638863	-0.443994	S-methylcysteine
2676	0.128768	0.638863	1.12881	testosterone sulfate
2579	0.131226	0.638863	0.971505	17alpha-hydroxypregnanolone glucuronide
3470	0.131545	0.638863	0.526983	cytosine
74	0.133662	0.638863	1.0183	imidazole propionate
352	0.133932	0.638863	0.430519	N-acetyltaurine
2422	0.134321	0.638863	-0.319664	sphingomyelin (d18:2/24:2)*
4094	0.1352	0.638863	1.31613	3-hydroxystachydrine*
1381	0.135722	0.638863	0.410941	butyrylcarnitine (C4)
4797	0.135867	0.638863	0.398068	4-hydroxychlorothalonil
100	0.136124	0.638863	0.666888	5-(galactosylhydroxy)-L-lysine
3459	0.137022	0.638863	-0.432946	beta-alanine
2724	0.139603	0.638863	-0.865333	chenodeoxycholate
1719	0.140378	0.638863	-1.18303	trimethylamine N-oxide
3745	0.142173	0.638863	-1.2404	5-acetylamino-6-amino-3-methyluracil
1478	0.142247	0.638863	0.564274	oleoylcholine
349	0.142275	0.638863	-0.317732	cysteine sulfinic acid
3656	0.143582	0.638863	0.395337	benzoate
3440	0.143714	0.638863	0.289439	uracil
1547	0.144378	0.638863	-0.342435	2-hydroxylaurate
367	0.14506	0.638863	-0.406234	homoarginine
1494	0.145072	0.638863	-0.650261	2-hydroxydecanoate
2578	0.145419	0.638863	0.760118	17alpha-hydroxypregnenolone 3-sulfate
183	0.146566	0.640303	0.790109	dopamine 3-O-sulfate
2761	0.150561	0.654106	-0.909731	hyocholate
38	0.155606	0.667833	-0.148433	asparagine
3888	0.156165	0.667833	-0.953724	alliin
4010	0.156574	0.667833	-1.19869	N-(2-furoyl)glycine
4039	0.157137	0.667833	-1.57173	piperine
148	0.158053	0.668094	-1.03128	phenol sulfate
339	0.160751	0.669108	-0.218595	cysteine
1544	0.16097	0.669108	1.02307	9-hydroxystearate
3744	0.162092	0.669108	-0.982127	7-methylxanthine
4538	0.164501	0.669108	-0.810712	gabapentin
3561	0.164792	0.669108	-0.772862	delta-tocopherol
430	0.165012	0.669108	-0.23579	cysteinylglycine disulfide*
2230	0.165571	0.669108	-0.311175	1-(1-enyl-palmitoyl)-2-arachidonoyl-GPC (P-16:0/20:4)*
914	0.166331	0.669108	-0.868027	1,5-anhydroglucitol (1,5-AG)
1102	0.166661	0.669108	0.285274	N-acetylglucosaminylasparagine
362	0.167317	0.669108	-0.206464	ornithine
16	0.167705	0.669108	-0.248342	threonine
1753	0.168863	0.670309	0.234397	1-palmitoyl-2-stearoyl-GPC (16:0/18:0)
75	0.170948	0.672697	0.762894	formiminoglutamate
28	0.172327	0.672697	-0.200153	alanine
2723	0.174234	0.672697	1.45269	taurocholate
4744	0.175697	0.672697	-0.541059	dimethyl sulfone
1524	0.177986	0.672697	0.408803	16-hydroxypalmitate
1320	0.178353	0.672697	0.450076	tetradecanedioate (C14-DC)
17	0.178515	0.672697	0.25541	N-acetylthreonine
141	0.179928	0.672697	-0.56505	4-hydroxyphenylpyruvate
451	0.180392	0.672697	-0.257184	gamma-glutamylleucine
366	0.18048	0.672697	-0.229439	citrulline
3444	0.180534	0.672697	-0.223699	5-methyluridine (ribothymidine)
4154	0.180833	0.672697	0.251944	2-keto-3-deoxy-gluconate
2409	0.181262	0.672697	-0.216459	sphingomyelin (d18:1/22:1, d18:2/22:0, d16:1/24:1)*
2343	0.181508	0.672697	-0.664578	linoleoyl-linolenoyl-glycerol (18:2/18:3) [1]*
309	0.184702	0.681305	-0.157939	valine
3734	0.188456	0.689249	-1.00348	theobromine
2416	0.188618	0.689249	-0.322563	sphingosine 1-phosphate
4758	0.190882	0.693047	0.323835	lanthionine
2479	0.191488	0.693047	0.346981	N-palmitoyl-sphingosine (d18:1/16:0)
2431	0.19235	0.693047	-0.252298	sphingomyelin (d18:1/19:0, d19:1/18:0)*
3347	0.193202	0.693047	0.608522	inosine
318	0.195651	0.69573	0.463085	2,3-dihydroxy-2-methylbutyrate
2356	0.196561	0.69573	-0.595337	linoleoyl-docosahexaenoyl-glycerol (18:2/22:6) [2]*
3650	0.196619	0.69573	-0.836226	4-hydroxyhippurate
416	0.197538	0.695831	0.370136	4-acetamidobutanoate
333	0.198582	0.696372	0.327209	S-adenosylhomocysteine (SAH)
10	0.200592	0.697879	0.216877	N-acetylserine
5	0.200796	0.697879	0.486121	dimethylglycine
2263	0.20283	0.698512	0.529457	glycerophosphoglycerol
1187	0.205178	0.698512	-0.341967	arachidate (20:0)
3680	0.205467	0.698512	-1.61945	4-methylcatechol sulfate
3414	0.205909	0.698512	0.273335	N2,N2-dimethylguanosine
1509	0.206177	0.698512	-0.452849	3-hydroxydecanoate
937	0.206346	0.698512	0.170847	glycerate
1426	0.207506	0.698512	0.253536	palmitoylcarnitine (C16)
3528	0.211494	0.698512	-0.730531	trigonelline (N'-methylnicotinate)
2771	0.21166	0.698512	0.607295	glycocholenate sulfate*
1801	0.211921	0.698512	-0.21099	1-stearoyl-2-arachidonoyl-GPC (18:0/20:4)
2119	0.212279	0.698512	0.57513	1-palmitoyl-GPI (16:0)
2484	0.212443	0.698512	0.618711	ceramide (d16:1/24:1, d18:1/22:1)*
1223	0.212591	0.698512	0.569618	docosadienoate (22:2n6)
3689	0.215048	0.702727	-0.729915	4-acetylphenol sulfate
2039	0.21649	0.702727	-0.345794	1-linoleoyl-GPC (18:2)
1458	0.216569	0.702727	-0.322069	lignoceroylcarnitine (C24)*
4117	0.218272	0.705326	0.621159	methyl glucopyranoside (alpha + beta)
933	0.225055	0.713297	-0.147223	pyruvate
3349	0.226261	0.713297	0.296389	xanthine
3693	0.227082	0.713297	-1.04712	4-vinylphenol sulfate
35	0.227269	0.713297	-0.994475	N-acetylaspartate (NAA)
3469	0.229142	0.713297	0.547203	cytidine
215	0.231263	0.713297	-1.14635	tryptophan betaine
1009	0.231809	0.713297	-0.983909	sucrose
2221	0.232441	0.713297	0.372353	1-(1-enyl-palmitoyl)-2-palmitoleoyl-GPC (P-16:0/16:1)*
2264	0.23304	0.713297	0.413242	1-myristoylglycerol (14:0)
1313	0.234708	0.713297	-0.583085	azelate (C9-DC)
3705	0.234988	0.713297	-0.987578	3-methoxycatechol sulfate (1)
1161	0.237847	0.713297	0.632372	5-dodecenoate (12:1n7)
4815	0.238256	0.713297	-0.834409	6-hydroxyindole sulfate
435	0.239366	0.713297	0.34274	2-hydroxybutyrate/2-hydroxyisobutyrate
3752	0.24001	0.713297	-0.229439	cotinine N-oxide
2501	0.240044	0.713297	0.283418	lactosyl-N-nervonoyl-sphingosine (d18:1/24:1)*
3565	0.240556	0.713297	-0.680485	gamma-CEHC
1321	0.240687	0.713297	0.452537	hexadecanedioate (C16-DC)
2610	0.242119	0.713297	0.710607	5alpha-pregnan-diol disulfate
4756	0.242318	0.713297	0.219981	iminodiacetate (IDA)
266	0.243032	0.713297	-0.212833	isovalerylcarnitine (C5)
1308	0.243198	0.713297	-0.372081	heptenedioate (C7:1-DC)*
2649	0.2447	0.713297	-0.706057	16a-hydroxy DHEA 3-sulfate
110	0.244911	0.713297	0.702653	pipecolate
337	0.246406	0.713297	0.306996	cystathionine
1402	0.249294	0.713297	0.317374	N-palmitoylglycine
4101	0.249883	0.713297	0.802804	tartarate
3602	0.250014	0.713297	0.509476	bilirubin (Z,Z)
3644	0.25049	0.713297	-0.831652	hippurate
2437	0.252024	0.713297	0.298564	lactosyl-N-behenoyl-sphingosine (d18:1/22:0)*
2227	0.25259	0.713297	-0.314378	1-(1-enyl-stearoyl)-2-linoleoyl-GPE (P-18:0/18:2)*
2074	0.253001	0.713297	0.258856	1-palmitoyl-GPE (16:0)
4007	0.253446	0.713297	0.499208	methyl indole-3-acetate
459	0.253603	0.713297	0.179483	gamma-glutamylvaline
2673	0.256239	0.713297	-0.58484	androstenediol (3alpha, 17alpha) monosulfate (2)
1680	0.258344	0.713297	1.0035	chiro-inositol
953	0.258889	0.713297	0.157823	ribonate
2410	0.259108	0.713297	-0.246546	sphingomyelin (d18:2/23:0, d18:1/23:1, d17:1/24:1)*
2412	0.259687	0.713297	-0.154112	sphingomyelin (d18:2/24:1, d18:1/24:2)*
4742	0.259905	0.713297	0.311133	dexpanthenol
1892	0.260311	0.713297	0.216052	1-stearoyl-2-arachidonoyl-GPE (18:0/20:4)
2234	0.261349	0.713297	-0.274646	1-(1-enyl-stearoyl)-2-arachidonoyl-GPE (P-18:0/20:4)*
2034	0.26215	0.713297	-0.292115	1-stearoyl-GPC (18:0)
2752	0.262689	0.713297	-1.09953	ursodeoxycholate
1430	0.26305	0.713297	-0.36727	linolenoylcarnitine (C18:3)*
2669	0.264935	0.713297	0.569326	androstenediol (3beta,17beta) disulfate (1)
1364	0.266317	0.713297	-0.377407	2-aminoheptanoate
2350	0.266799	0.713297	0.388657	oleoyl-arachidonoyl-glycerol (18:1/20:4) [2]*
2397	0.26804	0.713297	-0.213204	tricosanoyl sphingomyelin (d18:1/23:0)*
1424	0.26809	0.713297	0.32016	myristoylcarnitine (C14)
3523	0.268283	0.713297	-0.470469	1-methylnicotinamide
250	0.269143	0.713297	-1.35642	3-indoxyl sulfate
805	0.26946	0.713297	-0.3927	valylglycine
1552	0.269995	0.713297	-0.404867	12,13-DiHOME
2122	0.274865	0.721446	0.352257	1-stearoyl-GPI (18:0)
4145	0.274924	0.721446	-0.603748	pyrraline
2721	0.276198	0.721798	0.635709	cholate
3746	0.278674	0.721798	-0.597567	5-acetylamino-6-formylamino-3-methyluracil
2633	0.278888	0.721798	-0.374498	cortisone
1306	0.27958	0.721798	-0.385602	maleate
4150	0.279674	0.721798	-0.79149	eugenol sulfate
1451	0.282526	0.72287	-0.260002	eicosenoylcarnitine (C20:1)*
1103	0.282636	0.72287	0.146401	erythronate*
3732	0.282912	0.72287	-1.23087	caffeine
151	0.283787	0.72287	-0.758152	4-methoxyphenol sulfate
1480	0.286184	0.726609	0.420547	dihomo-linolenoyl-choline
1159	0.289617	0.727842	-0.493744	10-undecenoate (11:1n1)
2249	0.290808	0.727842	-0.35893	1-(1-enyl-palmitoyl)-GPC (P-16:0)*
159	0.291587	0.727842	0.280035	vanillactate
3557	0.293572	0.727842	0.126961	alpha-tocopherol
3471	0.293753	0.727842	-0.209821	3-methylcytidine
4746	0.294705	0.727842	-0.581705	ectoine
71	0.295101	0.727842	0.546072	hydantoin-5-propionic acid
2739	0.295647	0.727842	0.640347	glycocholate sulfate
85	0.295725	0.727842	0.405773	4-imidazoleacetate
111	0.295977	0.727842	0.536243	6-oxopiperidine-2-carboxylate
2381	0.297454	0.728144	0.325486	N-palmitoyl-sphinganine (d18:0/16:0)
1294	0.300352	0.728144	0.760642	glutarate (C5-DC)
3985	0.300725	0.728144	-0.43897	indolin-2-one
2429	0.300833	0.728144	-0.251415	sphingomyelin (d17:2/16:0, d18:2/15:0)*
3743	0.302852	0.728144	-0.778396	3-methylxanthine
2406	0.302877	0.728144	-0.171061	sphingomyelin (d18:1/20:0, d16:1/22:0)*
351	0.30343	0.728144	-0.237559	taurine
1887	0.303549	0.728144	0.255428	1-stearoyl-2-linoleoyl-GPE (18:0/18:2)*
2267	0.306393	0.732719	0.280094	1-palmitoylglycerol (16:0)
1325	0.307415	0.732922	0.329001	octadecenedioate (C18:1-DC)*
1169	0.308493	0.733256	0.630915	palmitoleate (16:1n7)
1324	0.31219	0.739795	0.530161	octadecanedioate (C18-DC)
1477	0.314443	0.742837	0.379331	palmitoylcholine
2349	0.316759	0.742837	0.319987	oleoyl-arachidonoyl-glycerol (18:1/20:4) [1]*
2481	0.317817	0.742837	0.428894	N-stearoyl-sphingosine (d18:1/18:0)*
4821	0.318636	0.742837	-0.357793	perfluorooctanoate (PFOA)*
1459	0.318889	0.742837	0.267268	margaroylcarnitine (C17)*
393	0.319336	0.742837	-0.284377	creatine
2124	0.320123	0.742837	0.281074	1-oleoyl-GPI (18:1)*
2650	0.323179	0.747709	-0.880235	androsterone glucuronide
258	0.326368	0.751252	-0.183521	4-methyl-2-oxopentanoate
1429	0.326631	0.751252	-0.231731	linoleoylcarnitine (C18:2)*
407	0.330675	0.756925	0.479394	acisoga
1414	0.331207	0.756925	0.303699	3-hydroxybutyrylcarnitine (2)
1437	0.3333	0.756925	0.367499	adipoylcarnitine (C6-DC)
976	0.334619	0.756925	0.196556	arabonate/xylonate
70	0.334797	0.756925	0.593838	N-acetyl-1-methylhistidine*
2126	0.335857	0.756925	0.284542	1-linoleoyl-GPI (18:2)*
1511	0.337714	0.756925	-0.461318	3-hydroxysebacate
1901	0.338062	0.756925	0.134031	1-oleoyl-2-arachidonoyl-GPE (18:1/20:4)*
4682	0.338652	0.756925	0.192675	O-sulfo-L-tyrosine
1427	0.338798	0.756925	0.294323	palmitoleoylcarnitine (C16:1)*
2130	0.339745	0.756925	0.232873	1-arachidonoyl-GPI (20:4)*
2391	0.340934	0.757417	0.182619	myristoyl dihydrosphingomyelin (d18:0/14:0)*
2219	0.344863	0.759501	-0.297035	1-(1-enyl-palmitoyl)-2-linoleoyl-GPE (P-16:0/18:2)*
67	0.344975	0.759501	-0.574097	3-methylhistidine
4033	0.345047	0.759501	-0.377081	phytanate
2337	0.346222	0.759501	-0.289376	oleoyl-linoleoyl-glycerol (18:1/18:2) [2]
47	0.346729	0.759501	-0.440225	4-hydroxyglutamate
2401	0.349166	0.762703	-0.273886	sphingomyelin (d18:2/14:0, d18:1/14:1)*
2268	0.351522	0.76571	0.505031	1-palmitoleoylglycerol (16:1)*
4755	0.35282	0.765973	-0.55718	hydroxy-CMPF*
51	0.353601	0.765973	0.302676	pyroglutamine*
237	0.357512	0.76951	-0.310537	indolelactate
3721	0.35951	0.76951	-0.641882	o-cresol sulfate
1905	0.35975	0.76951	-0.348905	1,2-dilinoleoyl-GPE (18:2/18:2)*
1164	0.360415	0.76951	0.430019	myristoleate (14:1n5)
2336	0.36193	0.76951	-0.293893	oleoyl-linoleoyl-glycerol (18:1/18:2) [1]
2489	0.362099	0.76951	0.197702	glycosyl-N-palmitoyl-sphingosine (d18:1/16:0)
2277	0.362122	0.76951	0.449203	1-dihomo-linolenylglycerol (20:3)
1793	0.363168	0.769641	-0.118185	1-stearoyl-2-linoleoyl-GPC (18:0/18:2)*
2402	0.366296	0.772129	0.150306	sphingomyelin (d17:1/16:0, d18:1/15:0, d16:1/17:0)*
2300	0.366317	0.772129	0.388872	diacylglycerol (16:1/18:2 [2], 16:0/18:3 [1])*
1553	0.368676	0.773071	-0.351022	9,10-DiHOME
52	0.3694	0.773071	0.253016	N-acetyl-aspartyl-glutamate (NAAG)
3676	0.371257	0.773071	-0.689397	4-methylguaiacol sulfate
227	0.372022	0.773071	0.290635	xanthurenate
3959	0.372214	0.773071	-0.533694	ferulic acid 4-sulfate
185	0.376188	0.773071	-0.634141	tyramine O-sulfate
4156	0.376638	0.773071	-0.591442	isoeugenol sulfate
3889	0.378096	0.773071	-0.576457	N-acetylalliin
1310	0.378127	0.773071	0.309766	suberate (C8-DC)
3642	0.378315	0.773071	0.450524	pyridoxate
2056	0.378912	0.773071	-0.214054	1-arachidonoyl-GPC (20:4n6)*
1550	0.379284	0.773071	-0.30235	2-hydroxyarachidate*
1032	0.379615	0.773071	0.353747	mannitol/sorbitol
978	0.381013	0.773902	0.19199	ribulonate/xylulonate*
264	0.382012	0.77392	-0.336976	isovalerate (i5:0)
2735	0.385806	0.779587	0.570046	glycochenodeoxycholate glucuronide (1)
1446	0.388911	0.783837	0.312416	adrenoylcarnitine (C22:4)*
3538	0.39265	0.788065	0.236892	pantothenate
2222	0.393025	0.788065	-0.206509	1-(1-enyl-palmitoyl)-2-arachidonoyl-GPE (P-16:0/20:4)*
242	0.397757	0.794235	0.562738	indoleacetylglutamine
4372	0.400432	0.794235	0.29309	moxifloxacin
117	0.402366	0.794235	0.303682	N-acetylphenylalanine
66	0.402679	0.794235	-0.227894	1-methylhistidine
3880	0.40403	0.794235	-0.169022	gluconate
450	0.40456	0.794235	-0.172089	gamma-glutamylisoleucine*
1172	0.404777	0.794235	0.415565	10-heptadecenoate (17:1n7)
223	0.405179	0.794235	0.364705	N-formylanthranilic acid
326	0.405243	0.794235	-0.177586	methionine sulfoxide
2754	0.406975	0.795636	-0.68127	glycoursodeoxycholate
295	0.409504	0.798585	0.225783	2-methylbutyrylcarnitine (C5)
457	0.411695	0.799081	-0.225789	gamma-glutamyltryptophan
365	0.411802	0.799081	0.30306	2-oxoarginine*
1676	0.414662	0.800286	-0.256765	N-stearoylserine*
373	0.41494	0.800286	-0.313159	N-acetylarginine
2351	0.416247	0.800286	-0.236952	linoleoyl-arachidonoyl-glycerol (18:2/20:4) [1]*
4398	0.416865	0.800286	1.42606	fluconazole
3441	0.417884	0.800286	0.131461	pseudouridine
3690	0.420338	0.800286	-0.452367	2-ethylphenylsulfate
1163	0.420467	0.800286	0.289491	myristate (14:0)
2322	0.421906	0.800286	0.628066	palmitoleoyl-linoleoyl-glycerol (16:1/18:2) [1]*
2426	0.422704	0.800286	-0.164137	sphingomyelin (d18:1/22:2, d18:2/22:1, d16:1/24:2)*
2272	0.422706	0.800286	-0.351995	1-linoleoylglycerol (18:2)
1989	0.425938	0.800286	-0.127866	1-stearoyl-2-arachidonoyl-GPI (18:0/20:4)
3426	0.426607	0.800286	0.258498	dihydroorotate
2394	0.427119	0.800286	0.0499618	palmitoyl sphingomyelin (d18:1/16:0)
2231	0.427714	0.800286	-0.219874	1-(1-enyl-palmitoyl)-2-linoleoyl-GPC (P-16:0/18:2)*
2254	0.428119	0.800286	-0.199353	1-(1-enyl-stearoyl)-GPE (P-18:0)*
186	0.431152	0.800286	-0.29114	N-formylphenylalanine
4777	0.431157	0.800286	-0.330758	perfluorooctanesulfonic acid (PFOS)
83	0.431282	0.800286	-0.138	1-methyl-4-imidazoleacetate
1033	0.432112	0.800286	0.168008	mannose
2482	0.432891	0.800286	0.391463	N-stearoyl-sphingadienine (d18:2/18:0)*
2027	0.437264	0.803725	-0.201562	2-palmitoyl-GPC (16:0)*
3601	0.437892	0.803725	0.423532	heme
202	0.439095	0.803725	-0.0843799	thyroxine
4265	0.440009	0.803725	0.267954	N-methylpipecolate
2591	0.440695	0.803725	-0.355103	pregnenediol sulfate (C21H34O5S)*
1302	0.440918	0.803725	0.27347	2-hydroxyadipate
1303	0.443051	0.805252	-0.323747	3-hydroxyadipate*
1317	0.443815	0.805252	-0.347244	dodecadienoate (12:2)*
315	0.444871	0.805298	0.282963	isobutyrylcarnitine (C4)
2514	0.450237	0.810055	0.161181	3-hydroxy-3-methylglutarate
3628	0.450602	0.810055	0.343707	beta-cryptoxanthin
4093	0.450606	0.810055	0.584331	stachydrine
2112	0.453427	0.813172	0.240286	1-palmitoyl-GPG (16:0)*
2487	0.454419	0.813172	0.190991	ceramide (d18:1/20:0, d16:1/22:0, d20:1/18:0)*
217	0.45883	0.8145	-0.116058	kynurenine
1387	0.458839	0.8145	0.304716	methylmalonate (MMA)
312	0.459963	0.8145	0.0946978	3-methyl-2-oxobutyrate
34	0.460166	0.8145	-0.143709	aspartate
59	0.462142	0.8145	0.190015	S-1-pyrroline-5-carboxylate
1709	0.462395	0.8145	-0.18182	choline phosphate
3348	0.462453	0.8145	0.367347	hypoxanthine
2631	0.463513	0.814532	-0.179337	cortisol
1501	0.465729	0.816026	-0.211854	2-hydroxystearate
3754	0.468212	0.816026	-0.229208	3-hydroxycotinine glucuronide
4854	0.468386	0.816026	0.628227	glucuronide of C10H18O2 (8)*
1708	0.468814	0.816026	-0.109227	choline
2333	0.470394	0.816026	0.366553	oleoyl-oleoyl-glycerol (18:1/18:1) [1]*
213	0.471276	0.816026	0.167021	C-glycosyltryptophan
4076	0.472841	0.816026	-0.493962	S-allylcysteine
3354	0.473975	0.816026	0.209189	N1-methylinosine
4075	0.475382	0.816026	-0.915868	acesulfame
1118	0.475813	0.816026	0.127183	succinylcarnitine (C4-DC)
2542	0.475841	0.816026	-0.315681	3beta-hydroxy-5-cholestenoate
1382	0.478539	0.817257	-0.218404	butyrylglycine
1215	0.481903	0.817257	-0.43609	linoleate (18:2n6)
2408	0.48298	0.817257	-0.180545	sphingomyelin (d18:1/21:0, d17:1/22:0, d16:1/23:0)*
1884	0.484652	0.817257	0.188251	1-stearoyl-2-oleoyl-GPE (18:0/18:1)
412	0.484714	0.817257	0.187907	N-acetylputrescine
3737	0.48535	0.817257	-0.386634	7-methylurate
2252	0.485526	0.817257	-0.166785	1-(1-enyl-oleoyl)-GPE (P-18:1)*
2663	0.485527	0.817257	0.428443	etiocholanolone glucuronide
1281	0.486348	0.817257	0.261579	15-methylpalmitate (i17:0)
1120	0.487268	0.817257	-0.243742	fumarate
300	0.488268	0.817257	0.13908	3-hydroxy-2-ethylpropionate
293	0.4891	0.817257	0.256169	alpha-hydroxyisovalerate
323	0.490987	0.818107	-0.136471	N-formylmethionine
1528	0.491701	0.818107	0.269337	13-HODE + 9-HODE
1116	0.492922	0.818398	0.205837	alpha-ketoglutarate
2763	0.49744	0.822433	0.857961	taurohyocholate*
1027	0.498312	0.822433	-0.197717	fructose
1468	0.498508	0.822433	-0.0999426	deoxycarnitine
2403	0.501386	0.82484	-0.108347	sphingomyelin (d18:2/16:0, d18:1/16:1)*
1209	0.504526	0.82484	0.326425	docosapentaenoate (n3 DPA; 22:5n3)
931	0.505023	0.82484	0.336102	3-phosphoglycerate
6	0.505813	0.82484	-0.11442	betaine
1510	0.506481	0.82484	-0.399654	3-hydroxyoleate*
45	0.507223	0.82484	0.266801	N-acetylglutamine
1112	0.509655	0.82484	-0.0885867	aconitate [cis or trans]
3649	0.510008	0.82484	-0.680083	3-hydroxyhippurate
125	0.510429	0.82484	0.285353	phenylacetate
3443	0.510515	0.82484	-0.235919	2'-O-methyluridine
1481	0.514239	0.826956	0.258377	linoleoylcholine*
3439	0.514403	0.826956	-0.0772521	uridine
2529	0.514997	0.826956	0.0914326	cholesterol
3408	0.516564	0.827287	0.104697	7-methylguanine
1211	0.517319	0.827287	0.343434	docosatrienoate (22:3n3)
2398	0.518745	0.827875	-0.118967	lignoceroyl sphingomyelin (d18:1/24:0)
957	0.520278	0.827879	0.341223	xylose
4374	0.520865	0.827879	-1.49862	sulfamethoxazole
40	0.522812	0.829288	0.0857441	hydroxyasparagine**
4409	0.523876	0.829293	-1.51698	N4-acetylsulfamethoxazole*
1299	0.527409	0.8332	0.614881	4-hydroxy-2-oxoglutaric acid
184	0.528479	0.833207	0.529839	p-cresol-glucuronide*
2488	0.529636	0.83335	0.198158	ceramide (d18:2/24:1, d18:1/24:2)*
1207	0.53084	0.833568	0.320792	stearidonate (18:4n3)
3641	0.534209	0.837178	-0.135078	pyridoxal
2383	0.535603	0.837683	-0.164277	N-behenoyl-sphingadienine (d18:2/22:0)*
374	0.539864	0.841231	0.395614	N-acetylcitrulline
4762	0.540023	0.841231	-0.434928	methylnaphthyl sulfate (2)*
4847	0.54225	0.84302	0.466527	glucuronide of C10H18O2 (1)*
376	0.54399	0.844049	-0.206189	N-delta-acetylornithine
291	0.547059	0.846606	-0.223737	N-acetylisoleucine
2419	0.54917	0.846606	-0.133842	sphingomyelin (d18:2/23:1)*
1780	0.55054	0.846606	-0.280918	1-palmitoleoyl-2-linolenoyl-GPC (16:1/18:3)*
2685	0.550621	0.846606	0.483369	5alpha-androstan-3alpha,17beta-diol disulfate
2083	0.551095	0.846606	-0.172653	1-oleoyl-GPE (18:1)
1422	0.552134	0.846606	-0.285491	cis-4-decenoylcarnitine (C10:1)
3554	0.557391	0.849945	-0.141491	oxalate (ethanedioate)
3494	0.557823	0.849945	-0.16214	3-aminoisobutyrate
322	0.557846	0.849945	-0.188079	N-acetylmethionine
1217	0.559257	0.849945	-0.317367	linolenate [alpha or gamma; (18:3n3 or 6)]
2555	0.559746	0.849945	-0.246533	campesterol
1219	0.567921	0.860686	0.211059	dihomo-linolenate (20:3n3 or n6)
2499	0.572366	0.865746	0.113597	lactosyl-N-palmitoyl-sphingosine (d18:1/16:0)
1507	0.573509	0.865799	-0.116656	3-hydroxyhexanoate
1974	0.577302	0.868702	0.149777	1-palmitoyl-2-arachidonoyl-GPI (16:0/20:4)*
2395	0.577653	0.868702	-0.102862	stearoyl sphingomyelin (d18:1/18:0)
2085	0.580646	0.868878	-0.182607	1-linoleoyl-GPE (18:2)*
2755	0.581337	0.868878	0.284875	tauroursodeoxycholate
2404	0.581913	0.868878	-0.0883257	sphingomyelin (d18:1/17:0, d17:1/18:0, d19:1/16:0)
2382	0.58378	0.868878	0.139523	N-palmitoyl-sphingadienine (d18:2/16:0)*
1384	0.58398	0.868878	0.104538	propionylcarnitine (C3)
1499	0.586457	0.868878	0.150599	2-hydroxypalmitate
2737	0.586779	0.868878	0.484124	glycochenodeoxycholate sulfate
360	0.587503	0.868878	-0.0982563	urea
1483	0.58777	0.868878	0.221304	stearoylcholine*
3429	0.591757	0.871595	0.126229	orotidine
418	0.591838	0.871595	0.267396	(N(1) + N(8))-acetylspermidine
888	0.599927	0.87996	-0.228438	4-hydroxyphenylacetylglutamine
383	0.600859	0.87996	0.10198	pro-hydroxy-pro
2411	0.601464	0.87996	-0.0722926	sphingomyelin (d18:1/24:1, d18:2/24:0)*
2118	0.604742	0.87996	-0.10845	1-linoleoyl-GPG (18:2)*
1714	0.605768	0.87996	0.121248	phosphoethanolamine
2392	0.606713	0.87996	0.0649191	palmitoyl dihydrosphingomyelin (d18:0/16:0)*
1758	0.607505	0.87996	0.0535166	1-palmitoyl-2-linoleoyl-GPC (16:0/18:2)
2273	0.607562	0.87996	-0.27115	1-linolenoylglycerol (18:3)
389	0.612733	0.87996	0.187205	argininate*
2226	0.612899	0.87996	-0.115547	1-(1-enyl-stearoyl)-2-oleoyl-GPE (P-18:0/18:1)
30	0.614086	0.87996	0.0706874	N-acetylalanine
1372	0.615227	0.87996	0.198559	1-dihomo-linoleoylglycerol (20:2)
378	0.616595	0.87996	-0.212984	N2,N5-diacetylornithine
1741	0.616629	0.87996	0.1567	1-myristoyl-2-arachidonoyl-GPC (14:0/20:4)*
3750	0.617927	0.87996	-0.419802	cotinine
1462	0.618245	0.87996	0.104787	ximenoylcarnitine (C26:1)*
432	0.618477	0.87996	-0.0768737	5-oxoproline
1153	0.619103	0.87996	-0.074638	caproate (6:0)
3728	0.619647	0.87996	-0.373359	3-(3-hydroxyphenyl)propionate
2028	0.620023	0.87996	0.15198	1-palmitoleoyl-GPC (16:1)*
1411	0.623146	0.882675	0.1043	acetylcarnitine (C2)
44	0.628321	0.882675	0.310571	N-acetylglutamate
2258	0.628733	0.882675	-0.132202	glycerol 3-phosphate
1485	0.629185	0.882675	0.185359	arachidonoylcholine
4116	0.62941	0.882675	-0.42214	4-allylphenol sulfate
2485	0.631093	0.882675	0.129192	ceramide (d18:1/14:0, d16:1/16:0)*
2603	0.631277	0.882675	-0.305286	5alpha-pregnan-3beta,20alpha-diol monosulfate (2)
345	0.633374	0.882675	0.195791	cystine
2725	0.633553	0.882675	0.320672	glycochenodeoxycholate
1484	0.63494	0.882675	-0.149209	docosahexaenoylcholine
1224	0.63495	0.882675	0.216304	dihomo-linoleate (20:2n6)
2026	0.636095	0.882675	-0.107177	1-palmitoyl-GPC (16:0)
2612	0.638519	0.882675	-0.270304	pregnanediol-3-glucuronide
1388	0.639172	0.882675	0.387868	hexanoylglutamine
1442	0.639764	0.882675	0.176774	octadecanedioylcarnitine (C18-DC)*
4408	0.639996	0.882675	-0.762667	N4-acetyl-5-hydroxysulfamethoxazole*
2081	0.643044	0.883114	0.0893756	1-stearoyl-GPE (18:0)
1764	0.644118	0.883114	-0.087457	1-palmitoyl-2-dihomo-linolenoyl-GPC (16:0/20:3n3 or 6)*
1155	0.645881	0.883114	-0.266772	caprylate (8:0)
2539	0.646234	0.883114	-0.107325	7-alpha-hydroxy-3-oxo-4-cholestenoate (7-Hoca)
1502	0.646371	0.883114	0.152048	2-hydroxybehenate
55	0.64709	0.883114	0.0881341	carboxyethyl-GABA
3850	0.65171	0.885746	0.331464	2,3-dihydroxyisovalerate
1946	0.652169	0.885746	0.334233	1-stearoyl-2-arachidonoyl-GPS (18:0/20:4)
887	0.652621	0.885746	-0.253476	phenylacetylglutamine
2220	0.653644	0.885746	0.13718	1-(1-enyl-palmitoyl)-2-palmitoyl-GPC (P-16:0/16:0)*
3566	0.654681	0.885746	0.217566	gamma-CEHC glucuronide*
4102	0.659505	0.890221	0.18079	theanine
1121	0.660266	0.890221	0.0905112	malate
4776	0.662357	0.891439	0.222349	indoleacetylcarnitine*
280	0.663861	0.891439	0.226762	3-methylglutarylcarnitine (2)
2477	0.664731	0.891439	-0.145908	sphingomyelin (d17:1/14:0, d16:1/15:0)*
4801	0.667047	0.891439	-0.334313	1,2,3-benzenetriol sulfate (2)
1319	0.668869	0.891439	-0.124122	dodecanedioate (C12-DC)
179	0.668912	0.891439	0.140366	2-hydroxyphenylacetate
4853	0.669149	0.891439	0.466362	glucuronide of C10H18O2 (7)*
381	0.670588	0.891836	0.0949559	trans-4-hydroxyproline
1284	0.671843	0.891989	0.122243	17-methylstearate (i19:0)
1210	0.676306	0.895957	-0.225377	docosahexaenoate (DHA; 22:6n3)
2674	0.678737	0.895957	0.316517	androstenediol (3alpha, 17alpha) monosulfate (3)
338	0.681323	0.895957	0.145584	alpha-ketobutyrate
1421	0.681376	0.895957	0.211829	5-dodecenoylcarnitine (C12:1)
2425	0.683089	0.895957	-0.121326	sphingomyelin (d18:1/25:0, d19:0/24:1, d20:1/23:0, d19:1/24:0)*
433	0.68337	0.895957	-0.0877657	2-aminobutyrate
2400	0.683475	0.895957	0.0792367	sphingomyelin (d18:1/14:0, d16:1/16:0)*
133	0.688053	0.895957	-0.12682	N-acetyltyrosine
3981	0.688386	0.895957	-0.161548	homostachydrine*
4362	0.688505	0.895957	0.242716	azithromycin
2590	0.68953	0.895957	0.214217	pregnenediol disulfate (C21H34O8S2)*
2224	0.690051	0.895957	0.100964	1-(1-enyl-palmitoyl)-2-oleoyl-GPC (P-16:0/18:1)*
4679	0.690575	0.895957	0.039071	sulfate*
116	0.691863	0.895957	-0.0663971	phenylalanine
1416	0.693038	0.895957	0.142532	hexanoylcarnitine (C6)
1176	0.694267	0.895957	-0.239518	oleate/vaccenate (18:1)
2691	0.694789	0.895957	0.461907	5alpha-androstan-3beta,17beta-diol disulfate
177	0.695455	0.895957	-0.217475	gentisate
2698	0.696788	0.896198	-0.208831	andro steroid monosulfate C19H28O6S (1)*
1460	0.701088	0.89869	-0.125871	nervonoylcarnitine (C24:1)*
102	0.701938	0.89869	-0.148025	2-aminoadipate
72	0.702989	0.89869	-0.13321	trans-urocanate
934	0.703323	0.89869	-0.0593154	lactate
2490	0.704577	0.898824	0.0944891	glycosyl-N-stearoyl-sphingosine (d18:1/18:0)
2317	0.707841	0.90085	0.131066	palmitoyl-linoleoyl-glycerol (16:0/18:2) [1]*
1052	0.708469	0.90085	0.336387	galactonate
1443	0.711717	0.902268	0.135029	octadecenedioylcarnitine (C18:1-DC)*
238	0.711891	0.902268	-0.193128	indoleacetate
3622	0.714136	0.903647	-0.126714	retinol (Vitamin A)
2504	0.716624	0.905331	-0.0890695	glycosyl ceramide (d18:1/20:0, d16:1/22:0)*
1167	0.721377	0.909866	0.100148	pentadecanoate (15:0)
84	0.724835	0.911324	0.0905113	1-ribosyl-imidazoleacetate*
3492	0.725459	0.911324	0.0456892	5,6-dihydrothymine
1977	0.726817	0.911324	0.0987491	1-stearoyl-2-oleoyl-GPI (18:0/18:1)*
372	0.727776	0.911324	0.0287381	dimethylarginine (SDMA + ADMA)
3956	0.728665	0.911324	-0.206916	erythritol
256	0.729525	0.911324	-0.110188	N-acetylleucine
2396	0.730994	0.911702	-0.0720127	behenoyl sphingomyelin (d18:1/22:0)*
1208	0.734983	0.912495	0.160103	eicosapentaenoate (EPA; 20:5n3)
230	0.736846	0.912495	0.237872	serotonin
2334	0.737469	0.912495	0.160801	oleoyl-oleoyl-glycerol (18:1/18:1) [2]*
2288	0.738142	0.912495	0.243789	2-arachidonoylglycerol (20:4)
2082	0.739073	0.912495	-0.0925415	2-stearoyl-GPE (18:0)*
3626	0.739385	0.912495	0.137344	carotene diol (3)
1497	0.741106	0.912495	0.121754	2-hydroxynervonate*
1326	0.742023	0.912495	0.103642	octadecadienedioate (C18:2-DC)*
1385	0.742882	0.912495	-0.144689	propionylglycine
3714	0.743635	0.912495	0.359962	p-cresol sulfate
2318	0.744465	0.912495	0.107099	palmitoyl-linoleoyl-glycerol (16:0/18:2) [2]*
4293	0.748325	0.914008	0.165663	2-methoxyacetaminophen glucuronide*
369	0.748386	0.914008	0.0598938	proline
3573	0.750068	0.914008	-0.187802	delta-CEHC*
2278	0.750469	0.914008	0.153562	1-arachidonylglycerol (20:4)
1432	0.752644	0.914008	-0.076972	oleoylcarnitine (C18:1)
1168	0.752712	0.914008	0.138014	palmitate (16:0)
1423	0.759792	0.915184	0.131454	laurylcarnitine (C12)
1221	0.760511	0.915184	-0.132888	adrenate (22:4n6)
3442	0.762485	0.915184	0.0558753	5,6-dihydrouridine
1659	0.762714	0.915184	0.092238	N-stearoyltaurine
115	0.763059	0.915184	-0.0631032	N-trimethyl 5-aminovalerate
1080	0.763093	0.915184	-0.108526	glucuronate
1474	0.763634	0.915184	-0.102163	3-hydroxybutyrate (BHBA)
1449	0.764901	0.915184	0.128324	dihomo-linolenoylcarnitine (C20:3n3 or 6)*
3954	0.765223	0.915184	0.0900711	ergothioneine
317	0.766334	0.915184	0.0726126	3-hydroxyisobutyrate
2660	0.767668	0.915184	0.285496	androsterone sulfate
1512	0.767765	0.915184	0.107021	3-hydroxylaurate
3555	0.768895	0.915184	-0.10063	gulonate*
455	0.771179	0.915966	0.0799517	gamma-glutamylphenylalanine
3365	0.772564	0.915966	0.11314	adenosine 5'-monophosphate (AMP)
207	0.77348	0.915966	-0.100738	N-acetyltryptophan
2733	0.775421	0.915966	-0.192996	glyco-beta-muricholate**
2494	0.776864	0.915966	-0.0512669	glycosyl-N-nervonoyl-sphingosine (d18:1/24:1)*
1171	0.77756	0.915966	0.0984891	margarate (17:0)
987	0.777751	0.915966	0.168769	maltose
3529	0.781159	0.917135	-0.164697	nicotinurate
1203	0.781434	0.917135	-0.122684	hexadecadienoate (16:2n6)
1679	0.782866	0.917135	0.0877988	myo-inositol
1658	0.783885	0.917135	0.128835	N-oleoyltaurine
3751	0.784608	0.917135	-0.151643	hydroxycotinine
2690	0.791272	0.923544	0.151185	5alpha-androstan-3beta,17beta-diol monosulfate (2)
2584	0.794555	0.925994	-0.15277	21-hydroxypregnenolone disulfate
3748	0.803605	0.935025	-0.232757	caffeic acid sulfate
4803	0.807394	0.935025	0.178319	2-methoxyresorcinol sulfate
3473	0.807833	0.935025	0.06754	N4-acetylcytidine
1315	0.808744	0.935025	0.0692917	sebacate (C10-DC)
917	0.809867	0.935025	-0.0199485	glucose
2694	0.811023	0.935025	-0.176537	5alpha-androstan-3beta,17alpha-diol disulfate
4232	0.813756	0.935025	-0.123741	tartronate (hydroxymalonate)
93	0.815389	0.935025	0.0394565	N6-acetyllysine
162	0.815995	0.935025	0.048035	3-methoxytyrosine
1419	0.818103	0.935025	0.112788	decanoylcarnitine (C10)
3455	0.81838	0.935025	0.0880967	2'-deoxyuridine
160	0.821107	0.935025	0.0889431	vanillylmandelate (VMA)
2750	0.823646	0.935025	-0.205055	taurolithocholate 3-sulfate
41	0.82409	0.935025	0.0454342	glutamate
316	0.82579	0.935025	-0.0943356	isobutyrylglycine
1220	0.825942	0.935025	-0.0954342	arachidonate (20:4n6)
2726	0.826351	0.935025	0.19826	taurochenodeoxycholate
2029	0.827576	0.935025	0.11684	2-palmitoleoyl-GPC (16:1)*
2271	0.82826	0.935025	0.106673	1-oleoylglycerol (18:1)
3624	0.833074	0.935025	0.0604817	carotene diol (1)
2667	0.833167	0.935025	0.116529	androstenediol (3beta,17beta) monosulfate (2)
324	0.8333	0.935025	0.145655	S-methylmethionine
265	0.833315	0.935025	0.0610302	isovalerylglycine
2553	0.833771	0.935025	-0.0966439	beta-sitosterol
1877	0.83418	0.935025	0.0629237	1-palmitoyl-2-docosahexaenoyl-GPE (16:0/22:6)*
2036	0.834275	0.935025	-0.0417825	1-oleoyl-GPC (18:1)
2609	0.834587	0.935025	0.167501	5alpha-pregnan-3beta,20alpha-diol disulfate
4612	0.841364	0.941268	-0.168836	salicylate
2740	0.845998	0.945101	-0.157879	deoxycholate
1445	0.847697	0.945648	-0.0771483	arachidonoylcarnitine (C20:4)
2287	0.85238	0.949517	-0.0747624	2-linoleoylglycerol (18:2)
3378	0.853823	0.949772	0.021967	N1-methyladenosine
3857	0.856681	0.949778	0.153175	2-isopropylmalate
1174	0.857624	0.949778	-0.0602608	stearate (18:0)
1397	0.858614	0.949778	-0.0738573	hexanoylglycine
120	0.858687	0.949778	-0.0665422	phenylpyruvate
3766	0.861053	0.95105	-0.171953	2-piperidinone
106	0.863768	0.952703	0.0583728	glutarylcarnitine (C5-DC)
3511	0.86566	0.953445	0.0328293	nicotinamide
3625	0.872362	0.959475	-0.0419251	carotene diol (2)
3921	0.876367	0.96121	-0.102561	cinnamoylglycine
2218	0.876417	0.96121	-0.0317099	1-(1-enyl-palmitoyl)-2-oleoyl-GPE (P-16:0/18:1)*
2776	0.877627	0.96121	0.144668	glycodeoxycholate sulfate
121	0.879657	0.962086	-0.0540574	phenyllactate (PLA)
1712	0.886241	0.966615	-0.0259123	glycerophosphorylcholine (GPC)
3359	0.88627	0.966615	0.0174208	allantoin
3357	0.889389	0.968666	-0.0208256	urate
2506	0.893216	0.971481	-0.0253096	glycosyl ceramide (d18:2/24:1, d18:1/24:2)*
2772	0.896195	0.973367	0.0933197	taurocholenate sulfate
1675	0.901524	0.976725	0.0357631	N-oleoylserine
1434	0.902677	0.976725	0.0607478	myristoleoylcarnitine (C14:1)*
313	0.905144	0.976725	0.0416713	2-hydroxy-3-methylvalerate
2652	0.906105	0.976725	0.132377	epiandrosterone sulfate
420	0.906468	0.976725	0.0511475	4-guanidinobutanoate
2286	0.90914	0.976725	-0.0711666	2-oleoylglycerol (18:1)
1195	0.910217	0.976725	0.0426307	erucate (22:1n9)
4491	0.910361	0.976725	0.0475116	pantoprazole
1160	0.91125	0.976725	0.0293038	laurate (12:0)
92	0.913784	0.976725	0.0397748	N2-acetyllysine
1222	0.916066	0.976725	-0.0423969	docosapentaenoate (n6 DPA; 22:5n6)
449	0.916975	0.976725	0.0272502	gamma-glutamylhistidine
1428	0.919499	0.976725	0.0226463	stearoylcarnitine (C18)
1896	0.919633	0.976725	-0.030815	1-stearoyl-2-docosahexaenoyl-GPE (18:0/22:6)*
1768	0.921833	0.976725	-0.0153847	1-palmitoyl-2-arachidonoyl-GPC (16:0/20:4n6)
3648	0.923929	0.976725	-0.0791198	2-hydroxyhippurate (salicylurate)
2281	0.925097	0.976725	-0.0492035	1-docosahexaenoylglycerol (22:6)
1157	0.925185	0.976725	-0.0209384	caprate (10:0)
1156	0.925771	0.976725	-0.0309532	pelargonate (9:0)
1716	0.92726	0.976725	0.0176405	glycerophosphoethanolamine
456	0.927371	0.976725	0.0177223	gamma-glutamylthreonine
2773	0.928555	0.976725	-0.0299785	7-ketodeoxycholate
1323	0.931171	0.976725	0.0303478	hexadecenedioate (C16:1-DC)*
2	0.931838	0.976725	-0.0133911	N-acetylglycine
2041	0.932375	0.976725	-0.0300708	1-linolenoyl-GPC (18:3)*
261	0.932928	0.976725	-0.0215215	alpha-hydroxyisocaproate
3551	0.933405	0.976725	-0.0221846	threonate
1190	0.934603	0.976725	0.0443013	eicosenoate (20:1)
350	0.936568	0.976725	0.0404767	hypotaurine
2250	0.937402	0.976725	-0.0179202	1-(1-enyl-palmitoyl)-GPE (P-16:0)*
2096	0.938968	0.976725	-0.015737	1-arachidonoyl-GPE (20:4n6)*
1184	0.939255	0.976725	0.0370349	10-nonadecenoate (19:1n9)
4700	0.94064	0.976867	0.0497294	2-aminophenol sulfate
959	0.942417	0.977414	-0.0347426	arabinose
394	0.946831	0.980691	-0.00660097	creatinine
3480	0.95069	0.983386	-0.0260667	2'-O-methylcytidine
2648	0.95329	0.984191	-0.0242395	dehydroisoandrosterone sulfate (DHEA-S)
884	0.954852	0.984191	0.0321718	phenylacetylcarnitine
4	0.955244	0.984191	0.0110142	sarcosine
325	0.956677	0.98437	0.0279765	methionine sulfone
2016	0.959304	0.985562	0.0155342	1-linoleoyl-GPA (18:2)*
2670	0.962857	0.985562	-0.0244056	androstenediol (3beta,17beta) disulfate (2)
2600	0.963098	0.985562	-0.0257379	5alpha-pregnan-3beta,20beta-diol monosulfate (1)
2257	0.963105	0.985562	0.0102395	glycerol
2574	0.964136	0.985562	-0.0325973	pregnenolone sulfate
2762	0.965841	0.986015	0.0624667	glycohyocholate
98	0.969493	0.988453	0.00759769	N6,N6,N6-trimethyllysine
1898	0.9771	0.994912	-0.00763977	1-oleoyl-2-linoleoyl-GPE (18:1/18:2)*
1978	0.97954	0.995316	-0.00384002	1-stearoyl-2-linoleoyl-GPI (18:0/18:2)
2683	0.981685	0.995316	0.0214387	5alpha-androstan-3alpha,17beta-diol monosulfate (1)
4291	0.981852	0.995316	0.0180852	2-hydroxyacetaminophen sulfate*
1183	0.982929	0.995316	0.0055492	nonadecanoate (19:0)
69	0.983861	0.995316	0.0101925	N-acetyl-3-methylhistidine*
1417	0.987571	0.997778	-0.00720629	octanoylcarnitine (C8)
2748	0.990598	0.998088	-0.0113321	glycolithocholate sulfate*
2352	0.991422	0.998088	-0.00569074	linoleoyl-arachidonoyl-glycerol (18:2/20:4) [2]*
1664	0.994512	0.998088	-0.00337989	linoleoyl ethanolamide
1135	0.994818	0.998088	-0.000587309	phosphate
2666	0.995121	0.998088	0.00339008	androstenediol (3beta,17beta) monosulfate (1)
3692	0.995601	0.998088	0.00429728	4-ethylphenylsulfate
1450	0.996812	0.998088	0.00122896	dihomo-linoleoylcarnitine (C20:2)*
144	0.998699	0.998699	-0.000425065	3-(4-hydroxyphenyl)lactate

## Sheet: Iris 12 Versus N Iris 12
Metabolite ID	Pvalue	FDR	Fold Change	Metabolite Name
3880	0.00394389	0.981495	-0.54115	gluconate
416	0.010451	0.981495	0.462561	4-acetamidobutanoate
3388	0.0110882	0.981495	0.642194	N6-carbamoylthreonyladenosine
3507	0.0117148	0.981495	1.38849	quinolinate
3442	0.0137267	0.981495	0.319119	5,6-dihydrouridine
2753	0.0173915	0.981495	-2.41927	isoursodeoxycholate
159	0.0197476	0.981495	0.572119	vanillactate
1709	0.0202607	0.981495	-0.452013	choline phosphate
40	0.023896	0.981495	0.310684	hydroxyasparagine**
3555	0.0240981	0.981495	0.903046	gulonate*
3443	0.0247389	0.981495	-0.803253	2'-O-methyluridine
341	0.0276654	0.981495	-0.844789	S-methylcysteine
372	0.028147	0.981495	0.157407	dimethylarginine (SDMA + ADMA)
447	0.0304576	0.981495	-0.6722	gamma-glutamylglutamine
9	0.0346539	0.981495	-0.301416	serine
141	0.0358761	0.981495	-0.726822	4-hydroxyphenylpyruvate
3523	0.0378051	0.981495	-0.723253	1-methylnicotinamide
106	0.038188	0.981495	1.19195	glutarylcarnitine (C5-DC)
4093	0.0394572	0.981495	1.54162	stachydrine
2119	0.0410132	0.981495	0.968342	1-palmitoyl-GPI (16:0)
276	0.0430156	0.981495	0.470776	3-methylglutaconate
148	0.0437744	0.981495	-1.08048	phenol sulfate
2754	0.0459752	0.981495	-1.79779	glycoursodeoxycholate
16	0.0470875	0.981495	-0.333303	threonine
3373	0.0481218	0.981495	0.228761	adenine
418	0.0485189	0.981495	0.89353	(N(1) + N(8))-acetylspermidine
1298	0.0492035	0.981495	0.700298	2-hydroxyglutarate
115	0.0495808	0.981495	0.561267	N-trimethyl 5-aminovalerate
393	0.0500644	0.981495	-0.456105	creatine
392	0.0521737	0.981495	-0.472166	guanidinoacetate
974	0.0524882	0.981495	0.561363	arabitol/xylitol
342	0.0531206	0.981495	-0.661862	S-methylcysteine sulfoxide
2553	0.0533035	0.981495	0.909006	beta-sitosterol
1479	0.0534688	0.981495	0.813174	palmitoloelycholine
3737	0.0560414	0.981495	1.17555	7-methylurate
42	0.0602442	0.981495	-0.217783	glutamine
1552	0.0604781	0.981495	-0.66231	12,13-DiHOME
302	0.0609667	0.981495	0.474355	ethylmalonate
380	0.0643763	0.981495	1.14388	N-methylhydroxyproline**
4094	0.0644673	0.981495	2.05098	3-hydroxystachydrine*
3460	0.0650943	0.981495	0.345525	N-acetyl-beta-alanine
2752	0.0674704	0.981495	-1.62212	ursodeoxycholate
120	0.0680999	0.981495	-0.610458	phenylpyruvate
3429	0.0682069	0.981495	0.429917	orotidine
461	0.0685225	0.981495	-0.812738	gamma-glutamylcitrulline*
2434	0.0691142	0.981495	0.446676	N-palmitoyl-heptadecasphingosine (d17:1/16:0)*
386	0.0696265	0.981495	1.52431	N-methylproline
1308	0.0699379	0.981495	-0.605004	heptenedioate (C7:1-DC)*
91	0.0711081	0.981495	-0.263913	lysine
321	0.0728122	0.981495	-0.249469	methionine
3365	0.0750268	0.981495	0.564654	adenosine 5'-monophosphate (AMP)
132	0.0751415	0.981495	-0.280145	tyrosine
4682	0.0780918	0.981495	0.314239	O-sulfo-L-tyrosine
206	0.0791754	0.981495	-0.275138	tryptophan
69	0.0824071	0.981495	1.01483	N-acetyl-3-methylhistidine*
433	0.0840322	0.981495	-0.226271	2-aminobutyrate
454	0.0841986	0.981495	-0.593825	gamma-glutamylmethionine
1387	0.0846983	0.981495	-1.14707	methylmalonate (MMA)
4372	0.0847083	0.981495	0.973596	moxifloxacin
3414	0.0851934	0.981495	0.246232	N2,N2-dimethylguanosine
116	0.0871829	0.981495	-0.198049	phenylalanine
1708	0.0900582	0.981495	-0.208382	choline
325	0.0946876	0.981495	0.821443	methionine sulfone
411	0.0947185	0.981495	0.252494	5-methylthioadenosine (MTA)
76	0.0956688	0.981495	0.280916	imidazole lactate
1091	0.099565	0.981495	0.403969	N-acetylneuraminate
177	0.101329	0.981495	-0.997026	gentisate
959	0.104873	0.981495	-1.15439	arabinose
3441	0.105464	0.981495	0.211751	pseudouridine
149	0.105592	0.981495	-1.10745	phenol glucuronide
4797	0.105676	0.981495	-0.582208	4-hydroxychlorothalonil
213	0.108043	0.981495	0.351303	C-glycosyltryptophan
3743	0.108527	0.981495	1.05225	3-methylxanthine
74	0.112363	0.981495	0.92081	imidazole propionate
4101	0.113852	0.981495	-1.1744	tartarate
273	0.113874	0.981495	0.33267	beta-hydroxyisovalerate
1105	0.116188	0.981495	0.584634	N-acetylglucosamine/N-acetylgalactosamine
2415	0.118159	0.981495	0.328949	sphingosine
452	0.119077	0.981495	-0.420705	gamma-glutamyl-alpha-lysine
1970	0.120724	0.981495	0.431949	1-palmitoyl-2-oleoyl-GPI (16:0/18:1)*
[truncated: 702 more rows]

## Sheet: Iris Naive Versus N Iris Naive
Metabolite ID	Pvalue	FDR	Fold Change	Metabolite Name
[truncated: 782 more rows]

[truncated: 1 more sheets: Patient IRIS type]
